# Supplementary material for: Chronic obstructive pulmonary disease among former United States Department of Energy workers: comorbidities and lung function changes
Source: PeerJ. 2026 Feb 3;14:e20696. doi: 10.7717/peerj.20696 (PMC12880102; doi:10.7717/peerj.20696)
Supplement: Supplemental Information 1 [file peerj-14-20696-s001.r]

######################################################################
# R Code for Lung Function Prediction 
######################################################################
#packages
library(tidyverse)
library(Hmisc)
library(lubridate)


library(caret)
library(cluster)
library(ggdendro)
library(clusterSim)


#Trying multiple imputation clustering

#Importing datafile for MICE
nssp <- read.csv('Y:/Center for Epidemiologic Research/EpiSurv/AshleyG/SaraH/Dissertation/Lung Function Changes/Data Files/NSSP Lung Function Change Initial and Rescren Combined.csv',
                 header=T)

describe(nssp)


#Reading in data for multiple imputation
nssp1 <- nssp %>%
  dplyr::select(c(PersonID, Year, gold_copd, age_exam, age_hire,
                  heart_attack_h, cor_art_disease_h, hypertension_h, stroke_h,
                  kidney_prob_h, ra_h, tot_diabetes_h, lung_h, 
                  anemia_h, non_lung_cancer_h, sex, underweight, over_obese,
                  race, smoke20pks, doe_cat, age_term, work_cat, age_cat4,
                  asthma_h, freq_cough, short_breath, wheeze, other_breathing,
                  cadmium, diesel_exh, silica, welding_fume))


nssp2 <- nssp1 %>%
  mutate(sex1 = case_when(sex == "M" ~ 0,
                          sex == "F" ~ 1))%>%
  mutate(race1 = case_when(race == "CAUCASIAN" ~ 0,
                           race == "AFRICAN-AMERICAN" ~ 1))%>%
  mutate(smoke20pks1 = case_when(smoke20pks == "NO" ~ 0,
                                 smoke20pks == 'YES' ~ 1))%>%
  mutate(doe_cat1 = case_when(doe_cat == "Science/Laboratory" ~ 0,
                              doe_cat == "Uranium Processing" ~ 1,
                              doe_cat == "Weapons Production" ~ 2))%>%
  mutate(age_cat = case_when(age_cat4 == "Age less than 55" ~ 0,
                             age_cat4 == "55-59" ~ 1,
                             age_cat4 == "60-64" ~ 2,
                             age_cat4 == "65-69" ~ 3,
                             age_cat4 == "70-74" ~ 4,
                             age_cat4 == "Age >= 75" ~ 5))%>%
  dplyr::select(-c(sex, race, smoke20pks,
                   doe_cat, age_cat4))

nssp3 <- nssp2 %>%
  mutate(heart_attack_h = as_factor(heart_attack_h),
         cor_art_disease_h = as_factor(cor_art_disease_h),
         hypertension_h = as_factor(hypertension_h),
         asthma_h = as_factor(asthma_h),
         stroke_h = as_factor(stroke_h),
         kidney_prob_h = as_factor(kidney_prob_h),
         ra_h = as_factor(ra_h),
         tot_diabetes_h = as_factor(tot_diabetes_h),
         lung_h = as_factor(lung_h),
         non_lung_cancer_h = as_factor(non_lung_cancer_h),
         underweight = as_factor(underweight),
         over_obese = as_factor(over_obese),
         anemia_h = as_factor(anemia_h),
         gold_copd = as_factor(gold_copd),
         freq_cough = as_factor(freq_cough),
         short_breath = as_factor(short_breath),
         wheeze = as_factor(wheeze),
         other_breathing = as_factor(other_breathing),
         sex1 = as_factor(sex1),
         race1 = as_factor(race1),
         smoke20pks1 = as_factor(smoke20pks1),
         doe_cat1 = as_factor(doe_cat1),
         age_cat = as_factor(age_cat),
         work_cat1 = as_factor(work_cat),
         cadmium1 = as_factor(cadmium),
         diesel_exh1 = as_factor(diesel_exh),
         silica1 = as_factor(silica),
         welding_fume1 = as_factor(welding_fume))

#Imputation
library(mice)

impute_copd20 <- mice(nssp3[,-c(1)], m=20,
                      maxit= 30, seed=2) 


impute_copd20$imp
plot(impute_copd20)


###############################################################################
########### Logistic regression for variable selection ##############
#Includes asthma

library(psfmi)

impute_copd20_df <- complete(impute_copd20, action="long", include=F)

### MI ###
mi <- psfmi_lr(data=impute_copd20_df, 
               formula = gold_copd ~ heart_attack_h , 
               nimp=20, impvar=".imp", method="D1")

mi$RR_model
mi$multiparm

### Cornary Artery Disease ###
mi <- psfmi_lr(data=impute_copd20_df, 
               formula = gold_copd ~ cor_art_disease_h , 
               nimp=20, impvar=".imp", method="D1")

mi$RR_model
mi$multiparm

### Hypertension ###
mi <- psfmi_lr(data=impute_copd20_df, 
               formula = gold_copd ~ hypertension_h , 
               nimp=20, impvar=".imp", method="D1")

mi$RR_model
mi$multiparm


### sTROKE ###
mi <- psfmi_lr(data=impute_copd20_df, 
               formula = gold_copd ~ stroke_h , 
               nimp=20, impvar=".imp", method="D1")

mi$RR_model
mi$multiparm

### Diabetes ###
mi <- psfmi_lr(data=impute_copd20_df, 
               formula = gold_copd ~ tot_diabetes_h , 
               nimp=20, impvar=".imp", method="D1")

mi$RR_model
mi$multiparm

### underweight ###
mi <- psfmi_lr(data=impute_copd20_df, 
               formula = gold_copd ~ underweight , 
               nimp=20, impvar=".imp", method="D1")

mi$RR_model
mi$multiparm

### overweight/obese  ###
mi <- psfmi_lr(data=impute_copd20_df, 
               formula = gold_copd ~ over_obese , 
               nimp=20, impvar=".imp", method="D1")

mi$RR_model
mi$multiparm

### kidney problems  ###
mi <- psfmi_lr(data=impute_copd20_df, 
               formula = gold_copd ~ kidney_prob_h , 
               nimp=20, impvar=".imp", method="D1")

mi$RR_model
mi$multiparm

### RA  ###
mi <- psfmi_lr(data=impute_copd20_df, 
               formula = gold_copd ~ ra_h , 
               nimp=20, impvar=".imp", method="D1")

mi$RR_model
mi$multiparm

### Anemia  ###
mi <- psfmi_lr(data=impute_copd20_df, 
               formula = gold_copd ~ anemia_h , 
               nimp=20, impvar=".imp", method="D1")

mi$RR_model
mi$multiparm


### Lung Cancer ###
mi <- psfmi_lr(data=impute_copd20_df, 
               formula = gold_copd ~ lung_h , 
               nimp=20, impvar=".imp", method="D1")

mi$RR_model
mi$multiparm

### Non Lung Cancer ###
mi <- psfmi_lr(data=impute_copd20_df, 
               formula = gold_copd ~ non_lung_cancer_h , 
               nimp=20, impvar=".imp", method="D1")

mi$RR_model
mi$multiparm

### Asthma ###
mi <- psfmi_lr(data=impute_copd20_df, 
               formula = gold_copd ~ asthma_h , 
               nimp=20, impvar=".imp", method="D1")

mi$RR_model
mi$multiparm

###############################################################################
###############################################################################
#Dropping non-COPD people for clustering
impute_copd20_df2 <- impute_copd20_df[impute_copd20_df$gold_copd == 1, ]#n=72940

table(impute_copd20_df$gold_copd)#n=72940

#Subsetting to just significant variables
copd_cluster <- impute_copd20_df2 %>%
  dplyr::select(c(.imp, .id, heart_attack_h, cor_art_disease_h, hypertension_h, stroke_h, 
                  kidney_prob_h, ra_h, anemia_h, lung_h, non_lung_cancer_h, 
                  underweight, over_obese, asthma_h))


copd_cluster_imp1 <- subset(copd_cluster, .imp == 1)
copd_cluster_imp2 <- subset(copd_cluster, .imp == 2)
copd_cluster_imp3 <- subset(copd_cluster, .imp == 3)
copd_cluster_imp4 <- subset(copd_cluster, .imp == 4)
copd_cluster_imp5 <- subset(copd_cluster, .imp == 5)
copd_cluster_imp6 <- subset(copd_cluster, .imp == 6)
copd_cluster_imp7 <- subset(copd_cluster, .imp == 7)
copd_cluster_imp8 <- subset(copd_cluster, .imp == 8)
copd_cluster_imp9 <- subset(copd_cluster, .imp == 9)
copd_cluster_imp10 <- subset(copd_cluster, .imp == 10)
copd_cluster_imp11 <- subset(copd_cluster, .imp == 11)
copd_cluster_imp12 <- subset(copd_cluster, .imp == 12)
copd_cluster_imp13 <- subset(copd_cluster, .imp == 13)
copd_cluster_imp14 <- subset(copd_cluster, .imp == 14)
copd_cluster_imp15 <- subset(copd_cluster, .imp == 15)
copd_cluster_imp16 <- subset(copd_cluster, .imp == 16)
copd_cluster_imp17 <- subset(copd_cluster, .imp == 17)
copd_cluster_imp18 <- subset(copd_cluster, .imp == 18)
copd_cluster_imp19 <- subset(copd_cluster, .imp == 19)
copd_cluster_imp20 <- subset(copd_cluster, .imp == 20)

#all finish with n=3647


###############################################################################
###############################################################################
#Running individual models to calculate the number of clusters

library(fpc)
library(clValid)

######### Dataset 1 #########
#calculating gower distance
gower.dist <- daisy(copd_cluster_imp1[,3:14], metric = 'gower')

#running first cluster attempt
hclust1 <- hclust(gower.dist, method= 'complete')
plot(hclust1)

cut.height <- seq(0, 1, by=.1); n.clust <- rep(0, length(cut.height))
for (cut in cut.height){
  n.clust[which(cut.height==cut)] <- length(unique(cutree(hclust1, h=cut)))
}

plot(n.clust~cut.height)

plot(hclust1)
abline(h=.8, col='red') #n=8 clusters


library(factoextra)
copd_cluster_imp1a <- copd_cluster_imp1[,3:14]

fviz_nbclust(copd_cluster_imp1a, FUN = hcut, method = "wss", diss=gower.dist, k.max=10)#elbow


#Creating Dendrogram
plot(hclust1)
abline(h=.9, col='red')

ggdendrogram(hclust1, rotate = FALSE, size = 2)


#### Creating Clusters ###
#Cutting into clusters
IDhc4 <- cutree(hclust1, k=4)#based on elbow method
copd_cluster_imp1$IDhc4 <- IDhc4


######### Dataset 2 #########
#calculating gower distance
gower.dist <- daisy(copd_cluster_imp2[,3:14], metric = 'gower')

#running first cluster attempt
hclust2 <- hclust(gower.dist, method= 'complete')
plot(hclust2)

cut.height <- seq(0, 1, by=.1); n.clust <- rep(0, length(cut.height))
for (cut in cut.height){
  n.clust[which(cut.height==cut)] <- length(unique(cutree(hclust2, h=cut)))
}

plot(n.clust~cut.height)

plot(hclust2)
abline(h=.9, col='red')#n=4

#Gower's Method
copd_cluster_imp2a <- copd_cluster_imp2[,3:14]

fviz_nbclust(copd_cluster_imp2a, FUN = hcut, method = "wss", diss=gower.dist, k.max=10)#elbow


#Creating Dendrogram
plot(hclust2)
abline(h=0.87, col='red')

ggdendrogram(hclust2, rotate = FALSE, size = 2)

#### Creating Clusters ###
#Cutting into clusters
IDhc4 <- cutree(hclust2, k=4)#based on elbow method
copd_cluster_imp2$IDhc4 <- IDhc4

######### Dataset 3 #########
#calculating gower distance
gower.dist <- daisy(copd_cluster_imp3[,3:14], metric = 'gower')

#running first cluster attempt
hclust3 <- hclust(gower.dist, method= 'complete')
plot(hclust3)

cut.height <- seq(0, 1, by=.1); n.clust <- rep(0, length(cut.height))
for (cut in cut.height){
  n.clust[which(cut.height==cut)] <- length(unique(cutree(hclust3, h=cut)))
}

plot(n.clust~cut.height)

plot(hclust3)
abline(h=.7, col='red')#n=4 clusters


#Elbow Method
copd_cluster_imp3a <- copd_cluster_imp3[,3:14]

fviz_nbclust(copd_cluster_imp3a, FUN = hcut, method = "wss", diss=gower.dist, k.max=10)#elbow


#Creating Dendrogram
plot(hclust3)
abline(h=0.88, col='red')

ggdendrogram(hclust3, rotate = FALSE, size = 2)

#### Creating Clusters ###
#Cutting into clusters
IDhc4 <- cutree(hclust3, k=4)#based on elbow method
copd_cluster_imp3$IDhc4 <- IDhc4


######### Dataset 4 #########
#calculating gower distance
gower.dist <- daisy(copd_cluster_imp4[,3:14], metric = 'gower')

#running first cluster attempt
hclust4 <- hclust(gower.dist, method= 'complete')
plot(hclust4)

cut.height <- seq(0, 1, by=.1); n.clust <- rep(0, length(cut.height))
for (cut in cut.height){
  n.clust[which(cut.height==cut)] <- length(unique(cutree(hclust4, h=cut)))
}

plot(n.clust~cut.height)

plot(hclust4)
abline(h=.8, col='red')#n=7 clusters


#Elbow Method
copd_cluster_imp4a <- copd_cluster_imp4[,3:14]

fviz_nbclust(copd_cluster_imp4a, FUN = hcut, method = "wss", diss=gower.dist, k.max=10)#elbow


#Creating Dendrogram
plot(hclust4)
abline(h=0.8329, col='red')

ggdendrogram(hclust4, rotate = FALSE, size = 2)

#### Creating Clusters ###
#Cutting into clusters
IDhc4 <- cutree(hclust4, k=4)#based on elbow method
copd_cluster_imp4$IDhc4 <- IDhc4


######### Dataset 5 #########
#calculating gower distance
gower.dist <- daisy(copd_cluster_imp5[,3:14], metric = 'gower')

#running first cluster attempt
hclust5 <- hclust(gower.dist, method= 'complete')
plot(hclust5)

cut.height <- seq(0, 1, by=.1); n.clust <- rep(0, length(cut.height))
for (cut in cut.height){
  n.clust[which(cut.height==cut)] <- length(unique(cutree(hclust5, h=cut)))
}

plot(n.clust~cut.height)

plot(hclust5)
abline(h=.9, col='red')

#Elbow Method
copd_cluster_imp5a <- copd_cluster_imp5[,3:14]

fviz_nbclust(copd_cluster_imp5a, FUN = hcut, method = "wss", diss=gower.dist, k.max=10)#elbow


#Creating Dendrogram
plot(hclust5)
abline(h=0.88, col='red')

ggdendrogram(hclust5, rotate = FALSE, size = 2)

#### Creating Clusters ###
#Cutting into clusters
IDhc4 <- cutree(hclust5, k=4)#based on elbow method
copd_cluster_imp5$IDhc4 <- IDhc4


######### Dataset 6 #########
#calculating gower distance
gower.dist <- daisy(copd_cluster_imp6[,3:14], metric = 'gower')

#running first cluster attempt
hclust6 <- hclust(gower.dist, method= 'complete')
plot(hclust6)

cut.height <- seq(0, 1, by=.1); n.clust <- rep(0, length(cut.height))
for (cut in cut.height){
  n.clust[which(cut.height==cut)] <- length(unique(cutree(hclust6, h=cut)))
}

plot(n.clust~cut.height)

plot(hclust6)
abline(h=.7, col='red')#n=5

#Elbow Method
copd_cluster_imp6a <- copd_cluster_imp6[,3:14]

fviz_nbclust(copd_cluster_imp6a, FUN = hcut, method = "wss", diss=gower.dist, k.max=10)#elbow


#Creating Dendrogram
plot(hclust6)
abline(h=0.88, col='red')

ggdendrogram(hclust6, rotate = FALSE, size = 2)

#### Creating Clusters ###
#Cutting into clusters
IDhc4 <- cutree(hclust6, k=4)#based on elbow method
copd_cluster_imp6$IDhc4 <- IDhc4


######### Dataset 7 #########
#calculating gower distance
gower.dist <- daisy(copd_cluster_imp7[,3:14], metric = 'gower')

#running first cluster attempt
hclust7 <- hclust(gower.dist, method= 'complete')
plot(hclust7)

cut.height <- seq(0, 1, by=.1); n.clust <- rep(0, length(cut.height))
for (cut in cut.height){
  n.clust[which(cut.height==cut)] <- length(unique(cutree(hclust7, h=cut)))
}

plot(n.clust~cut.height)

plot(hclust7)
abline(h=.8, col='red')

#Elbow Method
copd_cluster_imp7a <- copd_cluster_imp7[,3:14]

fviz_nbclust(copd_cluster_imp7a, FUN = hcut, method = "wss", diss=gower.dist, k.max=10)#elbow


#### Creating Clusters ###
#Cutting into clusters
IDhc4 <- cutree(hclust7, k=4)#based on elbow method
copd_cluster_imp7$IDhc4 <- IDhc4


######### Dataset 8 #########
#calculating gower distance
gower.dist <- daisy(copd_cluster_imp8[,3:14], metric = 'gower')

#running first cluster attempt
hclust8 <- hclust(gower.dist, method= 'complete')
plot(hclust8)

cut.height <- seq(0, 1, by=.1); n.clust <- rep(0, length(cut.height))
for (cut in cut.height){
  n.clust[which(cut.height==cut)] <- length(unique(cutree(hclust8, h=cut)))
}

plot(n.clust~cut.height)

plot(hclust8)
abline(h=.7, col='red')#n=7 clusters

#Elbow Method
copd_cluster_imp8a <- copd_cluster_imp8[,3:14]

fviz_nbclust(copd_cluster_imp8a, FUN = hcut, method = "wss", diss=gower.dist, k.max=10)#elbow


#### Creating Clusters ###
#Cutting into clusters
IDhc4 <- cutree(hclust8, k=4)#based on elbow method
copd_cluster_imp8$IDhc4 <- IDhc4


######### Dataset 9 #########
#calculating gower distance
gower.dist <- daisy(copd_cluster_imp9[,3:14], metric = 'gower')

#running first cluster attempt
hclust9 <- hclust(gower.dist, method= 'complete')
plot(hclust9)

cut.height <- seq(0, 1, by=.1); n.clust <- rep(0, length(cut.height))
for (cut in cut.height){
  n.clust[which(cut.height==cut)] <- length(unique(cutree(hclust9, h=cut)))
}

plot(n.clust~cut.height)

plot(hclust9)
abline(h=.9, col='red')

#Elbow Method
copd_cluster_imp9a <- copd_cluster_imp9[,3:14]

fviz_nbclust(copd_cluster_imp9a, FUN = hcut, method = "wss", diss=gower.dist, k.max=10)#elbow


#### Creating Clusters ###
#Cutting into clusters
IDhc4 <- cutree(hclust9, k=4)#based on elbow method
copd_cluster_imp9$IDhc4 <- IDhc4


######### Dataset 10 #########
#calculating gower distance
gower.dist <- daisy(copd_cluster_imp10[,3:14], metric = 'gower')

#running first cluster attempt
hclust10 <- hclust(gower.dist, method= 'complete')
plot(hclust10)

cut.height <- seq(0, 1, by=.1); n.clust <- rep(0, length(cut.height))
for (cut in cut.height){
  n.clust[which(cut.height==cut)] <- length(unique(cutree(hclust10, h=cut)))
}

plot(n.clust~cut.height)

plot(hclust10)
abline(h=.7, col='red')#n=3 clusters

#Elbow Method
copd_cluster_imp10a <- copd_cluster_imp10[,3:14]

fviz_nbclust(copd_cluster_imp10a, FUN = hcut, method = "wss", diss=gower.dist, k.max=10)#elbow


#### Creating Clusters ###
#Cutting into clusters
IDhc4 <- cutree(hclust10, k=4)#based on elbow method
copd_cluster_imp10$IDhc4 <- IDhc4


######### Dataset 11 #########
#calculating gower distance
gower.dist <- daisy(copd_cluster_imp11[,3:14], metric = 'gower')

#running first cluster attempt
hclust11 <- hclust(gower.dist, method= 'complete')
plot(hclust11)

cut.height <- seq(0, 1, by=.1); n.clust <- rep(0, length(cut.height))
for (cut in cut.height){
  n.clust[which(cut.height==cut)] <- length(unique(cutree(hclust11, h=cut)))
}

plot(n.clust~cut.height)

plot(hclust11)
abline(h=.9, col='red')

#Elbow Method
copd_cluster_imp11a <- copd_cluster_imp11[,3:14]

fviz_nbclust(copd_cluster_imp11a, FUN = hcut, method = "wss", diss=gower.dist, k.max=10)#elbow

#### Creating Clusters ###
#Cutting into clusters
IDhc4 <- cutree(hclust11, k=4)#based on elbow method
copd_cluster_imp11$IDhc4 <- IDhc4


######### Dataset 12 #########
#calculating gower distance
gower.dist <- daisy(copd_cluster_imp12[,3:14], metric = 'gower')

#running first cluster attempt
hclust12 <- hclust(gower.dist, method= 'complete')
plot(hclust12)

cut.height <- seq(0, 1, by=.1); n.clust <- rep(0, length(cut.height))
for (cut in cut.height){
  n.clust[which(cut.height==cut)] <- length(unique(cutree(hclust12, h=cut)))
}

plot(n.clust~cut.height)

plot(hclust12)
abline(h=.8, col='red')#n=3 clusters

#Elbow Method
copd_cluster_imp12a <- copd_cluster_imp12[,3:14]

fviz_nbclust(copd_cluster_imp12a, FUN = hcut, method = "wss", diss=gower.dist, k.max=10)#elbow


#### Creating Clusters ###
#Cutting into clusters
IDhc4 <- cutree(hclust12, k=4)#based on elbow method
copd_cluster_imp12$IDhc4 <- IDhc4


######### Dataset 13 #########
#calculating gower distance
gower.dist <- daisy(copd_cluster_imp13[,3:14], metric = 'gower')

#running first cluster attempt
hclust13 <- hclust(gower.dist, method= 'complete')
plot(hclust13)

cut.height <- seq(0, 1, by=.1); n.clust <- rep(0, length(cut.height))
for (cut in cut.height){
  n.clust[which(cut.height==cut)] <- length(unique(cutree(hclust13, h=cut)))
}

plot(n.clust~cut.height)

plot(hclust13)
abline(h=.8, col='red')

#Elbow Method
copd_cluster_imp13a <- copd_cluster_imp13[,3:14]

fviz_nbclust(copd_cluster_imp13a, FUN = hcut, method = "wss", diss=gower.dist, k.max=10)#elbow


#### Creating Clusters ###
#Cutting into clusters
IDhc4 <- cutree(hclust13, k=4)#based on elbow method
copd_cluster_imp13$IDhc4 <- IDhc4


######### Dataset 14 #########
#calculating gower distance
gower.dist <- daisy(copd_cluster_imp14[,3:14], metric = 'gower')

#running first cluster attempt
hclust14 <- hclust(gower.dist, method= 'complete')
plot(hclust14)

cut.height <- seq(0, 1, by=.1); n.clust <- rep(0, length(cut.height))
for (cut in cut.height){
  n.clust[which(cut.height==cut)] <- length(unique(cutree(hclust14, h=cut)))
}

plot(n.clust~cut.height)

plot(hclust14)
abline(h=.9, col='red')

#Elbow Method
copd_cluster_imp14a <- copd_cluster_imp14[,3:14]

fviz_nbclust(copd_cluster_imp14a, FUN = hcut, method = "wss", diss=gower.dist, k.max=10)#elbow

#### Creating Clusters ###
#Cutting into clusters
IDhc4 <- cutree(hclust14, k=4)#based on elbow method
copd_cluster_imp14$IDhc4 <- IDhc4


######### Dataset 15 #########
#calculating gower distance
gower.dist <- daisy(copd_cluster_imp15[,3:14], metric = 'gower')

#running first cluster attempt
hclust15 <- hclust(gower.dist, method= 'complete')
plot(hclust15)

cut.height <- seq(0, 1, by=.1); n.clust <- rep(0, length(cut.height))
for (cut in cut.height){
  n.clust[which(cut.height==cut)] <- length(unique(cutree(hclust15, h=cut)))
}

plot(n.clust~cut.height)

plot(hclust15)
abline(h=.8, col='red')

#Elbow Method
copd_cluster_imp15a <- copd_cluster_imp15[,3:14]

fviz_nbclust(copd_cluster_imp15a, FUN = hcut, method = "wss", diss=gower.dist, k.max=10)#elbow

#### Creating Clusters ###
#Cutting into clusters
IDhc4 <- cutree(hclust15, k=4)#based on elbow method
copd_cluster_imp15$IDhc4 <- IDhc4


######### Dataset 16 #########
#calculating gower distance
gower.dist <- daisy(copd_cluster_imp16[,3:14], metric = 'gower')

#running first cluster attempt
hclust16 <- hclust(gower.dist, method= 'complete')
plot(hclust16)

cut.height <- seq(0, 1, by=.1); n.clust <- rep(0, length(cut.height))
for (cut in cut.height){
  n.clust[which(cut.height==cut)] <- length(unique(cutree(hclust16, h=cut)))
}

plot(n.clust~cut.height)

plot(hclust16)
abline(h=.9, col='red')

#Elbow Method
copd_cluster_imp16a <- copd_cluster_imp16[,3:14]

fviz_nbclust(copd_cluster_imp16a, FUN = hcut, method = "wss", diss=gower.dist, k.max=10)#elbow


#### Creating Clusters ###
#Cutting into clusters
IDhc4 <- cutree(hclust16, k=4)#based on elbow method
copd_cluster_imp16$IDhc4 <- IDhc4


######### Dataset 17 #########
#calculating gower distance
gower.dist <- daisy(copd_cluster_imp17[,3:14], metric = 'gower')

#running first cluster attempt
hclust17 <- hclust(gower.dist, method= 'complete')
plot(hclust17)

cut.height <- seq(0, 1, by=.1); n.clust <- rep(0, length(cut.height))
for (cut in cut.height){
  n.clust[which(cut.height==cut)] <- length(unique(cutree(hclust17, h=cut)))
}

plot(n.clust~cut.height)

plot(hclust17)
abline(h=.9, col='red')

#Elbow Method
copd_cluster_imp17a <- copd_cluster_imp17[,3:14]

fviz_nbclust(copd_cluster_imp17a, FUN = hcut, method = "wss", diss=gower.dist, k.max=10)#elbow


#### Creating Clusters ###
#Cutting into clusters
IDhc4 <- cutree(hclust17, k=4)#based on elbow method
copd_cluster_imp17$IDhc4 <- IDhc4


######### Dataset 18 #########
#calculating gower distance
gower.dist <- daisy(copd_cluster_imp18[,3:14], metric = 'gower')

#running first cluster attempt
hclust18 <- hclust(gower.dist, method= 'complete')
plot(hclust18)

cut.height <- seq(0, 1, by=.1); n.clust <- rep(0, length(cut.height))
for (cut in cut.height){
  n.clust[which(cut.height==cut)] <- length(unique(cutree(hclust18, h=cut)))
}

plot(n.clust~cut.height)

plot(hclust18)
abline(h=.8, col='red')

#Elbow Method
copd_cluster_imp18a <- copd_cluster_imp18[,3:14]

fviz_nbclust(copd_cluster_imp18a, FUN = hcut, method = "wss", diss=gower.dist, k.max=10)#elbow


#### Creating Clusters ###
#Cutting into clusters
IDhc4 <- cutree(hclust18, k=4)#based on elbow method
copd_cluster_imp18$IDhc4 <- IDhc4


######### Dataset 19 #########
#calculating gower distance
gower.dist <- daisy(copd_cluster_imp19[,3:14], metric = 'gower')

#running first cluster attempt
hclust19 <- hclust(gower.dist, method= 'complete')
plot(hclust19)

cut.height <- seq(0, 1, by=.1); n.clust <- rep(0, length(cut.height))
for (cut in cut.height){
  n.clust[which(cut.height==cut)] <- length(unique(cutree(hclust19, h=cut)))
}

plot(n.clust~cut.height)

plot(hclust19)
abline(h=.8, col='red')

#Elbow Method
copd_cluster_imp19a <- copd_cluster_imp19[,3:14]

fviz_nbclust(copd_cluster_imp19a, FUN = hcut, method = "wss", diss=gower.dist, k.max=10)#elbow


#### Creating Clusters ###
#Cutting into clusters
IDhc4 <- cutree(hclust19, k=4)#based on elbow method
copd_cluster_imp19$IDhc4 <- IDhc4


######### Dataset 20 #########
#calculating gower distance
gower.dist <- daisy(copd_cluster_imp20[,3:14], metric = 'gower')

#running first cluster attempt
hclust20 <- hclust(gower.dist, method= 'complete')
plot(hclust20)

cut.height <- seq(0, 1, by=.1); n.clust <- rep(0, length(cut.height))
for (cut in cut.height){
  n.clust[which(cut.height==cut)] <- length(unique(cutree(hclust20, h=cut)))
}

plot(n.clust~cut.height)

plot(hclust20)
abline(h=.7, col='red')

#Elbow Method
copd_cluster_imp20a <- copd_cluster_imp20[,3:14]

fviz_nbclust(copd_cluster_imp20a, FUN = hcut, method = "wss", diss=gower.dist, k.max=10)#elbow


#### Creating Clusters ###
#Cutting into clusters
IDhc4 <- cutree(hclust20, k=4)#based on elbow method
copd_cluster_imp20$IDhc4 <- IDhc4


##################################################################
#Calculating median
op_clust <- c(6,
              4,
              4,
              4,
              5,
              4,
              6,
              5,
              4,
              4,
              4,
              4,
              4,
              3,
              3,
              3,
              3,
              4,
              5,
              4)

table(op_clust)
median(op_clust)


# Exporting the imputed data for future use
write.csv(copd_cluster_imp1,
          'Y:/Center for Epidemiologic Research/EpiSurv/AshleyG/SaraH/Dissertation/Lung Function Changes/Data Files/Individual Imputed Datasets with Clusters/Imp Dataset 1.csv',
          na= '',
          row.names= F)

write.csv(copd_cluster_imp2,
          'Y:/Center for Epidemiologic Research/EpiSurv/AshleyG/SaraH/Dissertation/Lung Function Changes/Data Files/Individual Imputed Datasets with Clusters/Imp Dataset 2.csv',
          na= '',
          row.names= F)

write.csv(copd_cluster_imp3,
          'Y:/Center for Epidemiologic Research/EpiSurv/AshleyG/SaraH/Dissertation/Lung Function Changes/Data Files/Individual Imputed Datasets with Clusters/Imp Dataset 3.csv',
          na= '',
          row.names= F)

write.csv(copd_cluster_imp4,
          'Y:/Center for Epidemiologic Research/EpiSurv/AshleyG/SaraH/Dissertation/Lung Function Changes/Data Files/Individual Imputed Datasets with Clusters/Imp Dataset 4.csv',
          na= '',
          row.names= F)

write.csv(copd_cluster_imp5,
          'Y:/Center for Epidemiologic Research/EpiSurv/AshleyG/SaraH/Dissertation/Lung Function Changes/Data Files/Individual Imputed Datasets with Clusters/Imp Dataset 5.csv',
          na= '',
          row.names= F)

write.csv(copd_cluster_imp6,
          'Y:/Center for Epidemiologic Research/EpiSurv/AshleyG/SaraH/Dissertation/Lung Function Changes/Data Files/Individual Imputed Datasets with Clusters/Imp Dataset 6.csv',
          na= '',
          row.names= F)

write.csv(copd_cluster_imp7,
          'Y:/Center for Epidemiologic Research/EpiSurv/AshleyG/SaraH/Dissertation/Lung Function Changes/Data Files/Individual Imputed Datasets with Clusters/Imp Dataset 7.csv',
          na= '',
          row.names= F)

write.csv(copd_cluster_imp8,
          'Y:/Center for Epidemiologic Research/EpiSurv/AshleyG/SaraH/Dissertation/Lung Function Changes/Data Files/Individual Imputed Datasets with Clusters/Imp Dataset 8.csv',
          na= '',
          row.names= F)

write.csv(copd_cluster_imp9,
          'Y:/Center for Epidemiologic Research/EpiSurv/AshleyG/SaraH/Dissertation/Lung Function Changes/Data Files/Individual Imputed Datasets with Clusters/Imp Dataset 9.csv',
          na= '',
          row.names= F)

write.csv(copd_cluster_imp10,
          'Y:/Center for Epidemiologic Research/EpiSurv/AshleyG/SaraH/Dissertation/Lung Function Changes/Data Files/Individual Imputed Datasets with Clusters/Imp Dataset 10.csv',
          na= '',
          row.names= F)

write.csv(copd_cluster_imp11,
          'Y:/Center for Epidemiologic Research/EpiSurv/AshleyG/SaraH/Dissertation/Lung Function Changes/Data Files/Individual Imputed Datasets with Clusters/Imp Dataset 11.csv',
          na= '',
          row.names= F)

write.csv(copd_cluster_imp12,
          'Y:/Center for Epidemiologic Research/EpiSurv/AshleyG/SaraH/Dissertation/Lung Function Changes/Data Files/Individual Imputed Datasets with Clusters/Imp Dataset 12.csv',
          na= '',
          row.names= F)

write.csv(copd_cluster_imp13,
          'Y:/Center for Epidemiologic Research/EpiSurv/AshleyG/SaraH/Dissertation/Lung Function Changes/Data Files/Individual Imputed Datasets with Clusters/Imp Dataset 13.csv',
          na= '',
          row.names= F)

write.csv(copd_cluster_imp14,
          'Y:/Center for Epidemiologic Research/EpiSurv/AshleyG/SaraH/Dissertation/Lung Function Changes/Data Files/Individual Imputed Datasets with Clusters/Imp Dataset 14.csv',
          na= '',
          row.names= F)

write.csv(copd_cluster_imp15,
          'Y:/Center for Epidemiologic Research/EpiSurv/AshleyG/SaraH/Dissertation/Lung Function Changes/Data Files/Individual Imputed Datasets with Clusters/Imp Dataset 15.csv',
          na= '',
          row.names= F)

write.csv(copd_cluster_imp16,
          'Y:/Center for Epidemiologic Research/EpiSurv/AshleyG/SaraH/Dissertation/Lung Function Changes/Data Files/Individual Imputed Datasets with Clusters/Imp Dataset 16.csv',
          na= '',
          row.names= F)

write.csv(copd_cluster_imp17,
          'Y:/Center for Epidemiologic Research/EpiSurv/AshleyG/SaraH/Dissertation/Lung Function Changes/Data Files/Individual Imputed Datasets with Clusters/Imp Dataset 17.csv',
          na= '',
          row.names= F)

write.csv(copd_cluster_imp18,
          'Y:/Center for Epidemiologic Research/EpiSurv/AshleyG/SaraH/Dissertation/Lung Function Changes/Data Files/Individual Imputed Datasets with Clusters/Imp Dataset 18.csv',
          na= '',
          row.names= F)

write.csv(copd_cluster_imp19,
          'Y:/Center for Epidemiologic Research/EpiSurv/AshleyG/SaraH/Dissertation/Lung Function Changes/Data Files/Individual Imputed Datasets with Clusters/Imp Dataset 19.csv',
          na= '',
          row.names= F)

write.csv(copd_cluster_imp20,
          'Y:/Center for Epidemiologic Research/EpiSurv/AshleyG/SaraH/Dissertation/Lung Function Changes/Data Files/Individual Imputed Datasets with Clusters/Imp Dataset 20.csv',
          na= '',
          row.names= F)


#Creating key for imputation id
nssp_id <- nssp %>%
  dplyr::select(c(PersonID,))

#Confirmed .id number is original order of PersonID
nssp_id$.id <- 1:17488


write.csv(nssp_id,
          'Y:/Center for Epidemiologic Research/EpiSurv/AshleyG/SaraH/Dissertation/Lung Function Changes/Data Files/Individual Imputed Datasets with Clusters/Imp Dataset ID.csv',
          na= '',
          row.names= F)

#Getting multiple imputation for total cohort;
write.csv(impute_copd20_df,
          'Y:/Center for Epidemiologic Research/EpiSurv/AshleyG/SaraH/Dissertation/Lung Function Changes/Data Files/Individual Imputed Datasets with Clusters/Imp Dataset Total Cohort.csv',
          na= '',
          row.names= F)


###############################################################################
###############################################################################
#Testing miceafter functions
library(miceafter)
library(tidyverse)


# Bringing in the imputed data for COPD with the COPD Clusters 
df1 <- read.csv('Y:/Center for Epidemiologic Research/EpiSurv/AshleyG/SaraH/Dissertation/Lung Function Changes/Data Files/Individual Imputed Datasets with Clusters/Imp Dataset 1.csv', 
                header=T)

df2 <- read.csv('Y:/Center for Epidemiologic Research/EpiSurv/AshleyG/SaraH/Dissertation/Lung Function Changes/Data Files/Individual Imputed Datasets with Clusters/Imp Dataset 2.csv', 
                header=T)

df3 <- read.csv('Y:/Center for Epidemiologic Research/EpiSurv/AshleyG/SaraH/Dissertation/Lung Function Changes/Data Files/Individual Imputed Datasets with Clusters/Imp Dataset 3.csv', 
                header=T)

df4 <- read.csv('Y:/Center for Epidemiologic Research/EpiSurv/AshleyG/SaraH/Dissertation/Lung Function Changes/Data Files/Individual Imputed Datasets with Clusters/Imp Dataset 4.csv', 
                header=T)

df5 <- read.csv('Y:/Center for Epidemiologic Research/EpiSurv/AshleyG/SaraH/Dissertation/Lung Function Changes/Data Files/Individual Imputed Datasets with Clusters/Imp Dataset 5.csv', 
                header=T)

df6 <- read.csv('Y:/Center for Epidemiologic Research/EpiSurv/AshleyG/SaraH/Dissertation/Lung Function Changes/Data Files/Individual Imputed Datasets with Clusters/Imp Dataset 6.csv', 
                header=T)

df7 <- read.csv('Y:/Center for Epidemiologic Research/EpiSurv/AshleyG/SaraH/Dissertation/Lung Function Changes/Data Files/Individual Imputed Datasets with Clusters/Imp Dataset 7.csv', 
                header=T)

df8 <- read.csv('Y:/Center for Epidemiologic Research/EpiSurv/AshleyG/SaraH/Dissertation/Lung Function Changes/Data Files/Individual Imputed Datasets with Clusters/Imp Dataset 8.csv', 
                header=T)

df9 <- read.csv('Y:/Center for Epidemiologic Research/EpiSurv/AshleyG/SaraH/Dissertation/Lung Function Changes/Data Files/Individual Imputed Datasets with Clusters/Imp Dataset 9.csv', 
                header=T)

df10 <- read.csv('Y:/Center for Epidemiologic Research/EpiSurv/AshleyG/SaraH/Dissertation/Lung Function Changes/Data Files/Individual Imputed Datasets with Clusters/Imp Dataset 10.csv', 
                 header=T)

df11 <- read.csv('Y:/Center for Epidemiologic Research/EpiSurv/AshleyG/SaraH/Dissertation/Lung Function Changes/Data Files/Individual Imputed Datasets with Clusters/Imp Dataset 11.csv', 
                 header=T)

df12 <- read.csv('Y:/Center for Epidemiologic Research/EpiSurv/AshleyG/SaraH/Dissertation/Lung Function Changes/Data Files/Individual Imputed Datasets with Clusters/Imp Dataset 12.csv', 
                 header=T)

df13 <- read.csv('Y:/Center for Epidemiologic Research/EpiSurv/AshleyG/SaraH/Dissertation/Lung Function Changes/Data Files/Individual Imputed Datasets with Clusters/Imp Dataset 13.csv', 
                 header=T)

df14 <- read.csv('Y:/Center for Epidemiologic Research/EpiSurv/AshleyG/SaraH/Dissertation/Lung Function Changes/Data Files/Individual Imputed Datasets with Clusters/Imp Dataset 14.csv', 
                 header=T)

df15 <- read.csv('Y:/Center for Epidemiologic Research/EpiSurv/AshleyG/SaraH/Dissertation/Lung Function Changes/Data Files/Individual Imputed Datasets with Clusters/Imp Dataset 15.csv', 
                 header=T)

df16 <- read.csv('Y:/Center for Epidemiologic Research/EpiSurv/AshleyG/SaraH/Dissertation/Lung Function Changes/Data Files/Individual Imputed Datasets with Clusters/Imp Dataset 16.csv', 
                 header=T)

df17 <- read.csv('Y:/Center for Epidemiologic Research/EpiSurv/AshleyG/SaraH/Dissertation/Lung Function Changes/Data Files/Individual Imputed Datasets with Clusters/Imp Dataset 17.csv', 
                 header=T)

df18 <- read.csv('Y:/Center for Epidemiologic Research/EpiSurv/AshleyG/SaraH/Dissertation/Lung Function Changes/Data Files/Individual Imputed Datasets with Clusters/Imp Dataset 18.csv', 
                 header=T)

df19 <- read.csv('Y:/Center for Epidemiologic Research/EpiSurv/AshleyG/SaraH/Dissertation/Lung Function Changes/Data Files/Individual Imputed Datasets with Clusters/Imp Dataset 19.csv', 
                 header=T)

df20 <- read.csv('Y:/Center for Epidemiologic Research/EpiSurv/AshleyG/SaraH/Dissertation/Lung Function Changes/Data Files/Individual Imputed Datasets with Clusters/Imp Dataset 20.csv', 
                 header=T)

#Making single combined data
cluster <- rbind(df1, df2, df3, df4, df5, df6, df7, df8, df9, df10, df11, df12, df13, df14, df15, df16, df17, df18, df19, df20)

#Getting distribution of % of people in each cluster
cluster1 <- cluster[cluster$IDhc4 == 1,]
cluster2 <- cluster[cluster$IDhc4 == 2,]
cluster3 <- cluster[cluster$IDhc4 == 3,]
cluster4 <- cluster[cluster$IDhc4 == 4,]


tab1 <- cluster1 %>%
  group_by(.imp) %>%
  summarise(n_people = n(), 
            MI = mean(heart_attack_h)*100,
            CAD = mean(cor_art_disease_h)*100,
            HYP = mean(hypertension_h)*100,
            STROKE = mean(stroke_h)*100,
            KP = mean(kidney_prob_h)*100,
            RA = mean(ra_h)*100,
            AN = mean(anemia_h),
            LUNG = mean(lung_h)*100,
            NLC = mean(non_lung_cancer_h)*100,
            UNW = mean(underweight)*100,
            OVER = mean(over_obese)*100,
            AS = mean(asthma_h)*100
  )

tab1$n_per <- ((tab1$n_people)/3647)*100

mean(tab1$n_per)
quantile(tab1$n_per)

summary(tab1)


### Cluster 2 ###
tab2 <- cluster2 %>%
  group_by(.imp)%>%
  summarise(n_people = n(), 
            MI = mean(heart_attack_h)*100,
            CAD = mean(cor_art_disease_h)*100,
            HYP = mean(hypertension_h)*100,
            STROKE = mean(stroke_h)*100,
            KP = mean(kidney_prob_h)*100,
            RA = mean(ra_h)*100,
            AN = mean(anemia_h),
            LUNG = mean(lung_h)*100,
            NLC = mean(non_lung_cancer_h)*100,
            UNW = mean(underweight)*100,
            OVER = mean(over_obese)*100,
            AS = mean(asthma_h)*100
  )

tab2$n_per <- ((tab2$n_people)/3647)*100

mean(tab2$n_per)
quantile(tab2$n_per)

summary(tab2)

### Cluster 3 ###
tab3 <- cluster3 %>%
  group_by(.imp) %>%
  summarise(n_people = n(), 
            MI = mean(heart_attack_h)*100,
            CAD = mean(cor_art_disease_h)*100,
            HYP = mean(hypertension_h)*100,
            STROKE = mean(stroke_h)*100,
            KP = mean(kidney_prob_h)*100,
            RA = mean(ra_h)*100,
            AN = mean(anemia_h),
            LUNG = mean(lung_h)*100,
            NLC = mean(non_lung_cancer_h)*100,
            UNW = mean(underweight)*100,
            OVER = mean(over_obese)*100,
            AS = mean(asthma_h)*100
  )

tab3$n_per <- ((tab3$n_people)/3647)*100

mean(tab3$n_per)
quantile(tab3$n_per)

summary(tab3)

### Clustr 4 ###
tab4 <- cluster4 %>%
  group_by(.imp) %>%
  summarise(n_people = n(), 
            MI = mean(heart_attack_h)*100,
            CAD = mean(cor_art_disease_h)*100,
            HYP = mean(hypertension_h)*100,
            STROKE = mean(stroke_h)*100,
            KP = mean(kidney_prob_h)*100,
            RA = mean(ra_h)*100,
            AN = mean(anemia_h),
            LUNG = mean(lung_h)*100,
            NLC = mean(non_lung_cancer_h)*100,
            UNW = mean(underweight)*100,
            OVER = mean(over_obese)*100,
            AS = mean(asthma_h)*100
  )

tab4$n_per <- ((tab4$n_people)/3647)*100

mean(tab4$n_per)
quantile(tab4$n_per)

summary(tab4)


#Checking Kruskal Wallis & Dunn Test for non-parametric differences across clusters
#Combining percentages back into 1 datafile

#Adding cluster variable back
tab1$cluster = 1
tab2$cluster = 2
tab3$cluster = 3
tab4$cluster = 4

#Recomining for descriptive stats
tab_df <- rbind(tab1, tab2, tab3, tab4)

#Transposing the format for analysis
tab_df2 <- pivot_longer(data=tab_df, 
                        cols = c(n_people, MI, CAD, HYP, STROKE, KP, RA, AN, LUNG, NLC, UNW, OVER, AS),
                        names_to = "Outcome",
                        values_to = "value")


#Running Kruskal Wallis test
library(rstatix)

kw_test <- tab_df2 %>% 
  group_by(c(Outcome)) %>%
  kruskal_test(value ~ cluster)

dunn_test1 <- tab_df2 %>%
  group_by(Outcome) %>%
  dunn_test(value ~ cluster,
            p.adjust.method = "bonferroni")

#Exporting for writing
write.csv(kw_test,
          file= "Y:/Center for Epidemiologic Research/EpiSurv/AshleyG/SaraH/Dissertation/Lung Function Changes/Result Tables/Cluster Significant Tests/Clustering Kruskal Wallis_20jan25.csv",
          na= "")

write.csv(dunn_test1,
          file= "Y:/Center for Epidemiologic Research/EpiSurv/AshleyG/SaraH/Dissertation/Lung Function Changes/Result Tables/Cluster Significant Tests/Clustering Dunn Test_20jan25.csv",
          na= "")
