# Supplementary material for: Chronic obstructive pulmonary disease among former United States Department of Energy workers: comorbidities and lung function changes
Source: PeerJ. 2026 Feb 3;14:e20696. doi: 10.7717/peerj.20696 (PMC12880102; doi:10.7717/peerj.20696)
Supplement: Supplemental Information 2 [file peerj-14-20696-s002.r]

######################################################################
# R Code for Lung Function Prediction 
######################################################################
#packages
library(tidyverse)
library(caret)
library(psfmi)
library(finalfit)
library(randomForest)


################# Pre-RF Splitting #################

all_nssp <- read.csv('Y:/Center for Epidemiologic Research/EpiSurv/AshleyG/SaraH/Dissertation/Lung Function Changes/Data Files/NSSP Data for Aim2_21jun24.csv',
                     header = T)

r1 <- all_nssp %>%
  select(PersonID, R1_fev1, r1_year, extime, fev1_change, fev1_decline)

write.csv(r1,
          'Y:/Center for Epidemiologic Research/EpiSurv/AshleyG/SaraH/Dissertation/Lung Function Changes/Data Files/Rescreen Lung Function CLEAN_26aug24.csv',
          na= '',
          row.names= F)


################# Loading Data #################
r1 <- read.csv('Y:/Center for Epidemiologic Research/EpiSurv/AshleyG/SaraH/Dissertation/Lung Function Changes/Data Files/Rescreen Lung Function CLEAN_26aug24.csv',
               header=T)

i_impute <- read.csv('Y:/Center for Epidemiologic Research/EpiSurv/AshleyG/SaraH/Dissertation/Lung Function Changes/Data Files/Individual Imputed Datasets with Clusters/Imp Dataset Total Cohort.csv',
                     header=T)

impID <- read.csv('Y:/Center for Epidemiologic Research/EpiSurv/AshleyG/SaraH/Dissertation/Lung Function Changes/Data Files/Individual Imputed Datasets with Clusters/Imp Dataset ID.csv',
                  header=T)

i_noImp <- read.csv('Y:/Center for Epidemiologic Research/EpiSurv/AshleyG/SaraH/Dissertation/Lung Function Changes/Data Files/NSSP Data for Aim2_21jun24.csv',
                    header=T)


################# Merging Datafiles #################

#Adding emp_id to imputation datasets
i_impute2 <- merge(impID, i_impute, by=".id")


comb_imp <- merge(i_impute2, r, by="PersonID", all=F)#end up with 3899 total people


#Need orginial FEV1
i_noImp2 <- i_noImp %>%
  select(c(PersonID, fev1))

Hmisc::describe(i_noImp2)#no missing - yay!

comb_imp2 <- merge(comb_imp, i_noImp2, by="PersonID", all=F)

Hmisc::describe(comb_imp2)#no missing - yay!

################# Data Cleaning the merged data #################
   
comb_imp3 <- comb_imp2 %>%
  mutate(heart_attack_h = as_factor(heart_attack_h),
         cor_art_disease_h = as_factor(cor_art_disease_h),
         hypertension_h = as_factor(hypertension_h),
         asthma_h = as_factor(asthma_h),
         stroke_h = as_factor(stroke_h),
         kidney_prob_h = as_factor(kidney_prob_h),
         ra_h = as_factor(ra_h),
         tot_diabetes_h = as_factor(tot_diabetes_h),
         lung_h = as_factor(lung_h),
         non_lung_cancer_h = as_factor(non_lung_cancer_h),
         underweight = as_factor(underweight),
         over_obese = as_factor(over_obese),
         anemia_h = as_factor(anemia_h),
         gold_copd = as_factor(gold_copd),
         freq_cough = as_factor(freq_cough),
         short_breath = as_factor(short_breath),
         wheeze = as_factor(wheeze),
         other_breathing = as_factor(other_breathing),
         sex1 = as_factor(sex1),
         race1 = as_factor(race1),
         smoke20pks1 = as_factor(smoke20pks1),
         doe_cat1 = as_factor(doe_cat1),
         age_cat = as_factor(age_cat),
         work_cat1 = as_factor(work_cat),
         cadmium1 = as_factor(cadmium),
         diesel_exh1 = as_factor(diesel_exh),
         silica1 = as_factor(silica),
         welding_fume1 = as_factor(welding_fume))


  
Hmisc::describe(test2)#no missing - yay!
  
comb_imp3a <- comb_imp3[comb_imp3$extime >= 0, ] #n = 3802 who returned
comb_imp4 <- comb_imp3a[comb_imp3a$gold_copd == 1, ] #n=772 with COPD have repeated exam
comb_imp5 <- comb_imp4[!is.na(comb_imp4$fev1), ] #n=769 with COPD & FEV1 value

quantile(comb_imp5$extime)

#People who returned
comb_imp3a %>%
  group_by(.imp) %>%
  summarise(n_people = n(), 
            ex_med = median(extime),
            ex_25 = quantile(extime, probs = 0.25),
            ex_75 = quantile(extime, probs = 0.75)
  )

#People who returned with COPD & FEV1
comb_imp5 %>%
  group_by(.imp) %>%
  summarise(n_people = n(), 
            ex_med = median(extime),
            ex_25 = quantile(extime, probs = 0.25),
            ex_75 = quantile(extime, probs = 0.75)
            )

comb_imp5 %>%
  group_by(.imp) %>%
  summarise(n_people = n(), 
            ex_med = median(fev1_change),
            ex_25 = quantile(fev1_change, probs = 0.25),
            ex_75 = quantile(fev1_change, probs = 0.75)
  )

comb_imp5 %>%
  group_by(.imp) %>%
  summarise(n_people = n(), 
            ex_min = mean(fev1_decline),
  )

###### Running OLS for % change in FEV1 ######
library(psfmi)

#age at exam
ols_p <- psfmi_lm(data=comb_imp5, nimp = 20, impvar = '.imp', method= "D1",
                  formula = fev1_change ~ age_exam)

ols_p$RR_model
ols_p$multiparm

#Time between exams
ols_p <- psfmi_lm(data=comb_imp5, nimp = 20, impvar = '.imp', method= "D1",
                  formula = fev1_change ~ extime)

ols_p$RR_model
ols_p$multiparm

#Race
ols_p <- psfmi_lm(data=comb_imp5, nimp = 20, impvar = '.imp', method= "D1",
                  formula = fev1_change ~ race1)

ols_p$RR_model
ols_p$multiparm

#Sex
ols_p <- psfmi_lm(data=comb_imp5, nimp = 20, impvar = '.imp', method= "D1",
                  formula = fev1_change ~ sex1)

ols_p$RR_model
ols_p$multiparm

#Smoking Status
ols_p <- psfmi_lm(data=comb_imp5, nimp = 20, impvar = '.imp', method= "D1",
                  formula = fev1_change ~ smoke20pks1)

ols_p$RR_model
ols_p$multiparm

#Frequent Cough
ols_p <- psfmi_lm(data=comb_imp5, nimp = 20, impvar = '.imp', method= "D1",
                  formula = fev1_change ~ freq_cough)

ols_p$RR_model
ols_p$multiparm

#Shortness of Breath
ols_p <- psfmi_lm(data=comb_imp5, nimp = 20, impvar = '.imp', method= "D1",
                  formula = fev1_change ~ short_breath)

ols_p$RR_model
ols_p$multiparm

#Wheezing
ols_p <- psfmi_lm(data=comb_imp5, nimp = 20, impvar = '.imp', method= "D1",
                  formula = fev1_change ~ wheeze)

ols_p$RR_model
ols_p$multiparm

#Other breathing problems
ols_p <- psfmi_lm(data=comb_imp5, nimp = 20, impvar = '.imp', method= "D1",
                  formula = fev1_change ~ other_breathing)

ols_p$RR_model
ols_p$multiparm

#DOE Category
ols_p <- psfmi_lm(data=comb_imp5, nimp = 20, impvar = '.imp', method= "D1",
                  formula = fev1_change ~ factor(doe_cat1))

ols_p$RR_model
ols_p$multiparm

#Work Duration 
ols_p <- psfmi_lm(data=comb_imp5, nimp = 20, impvar = '.imp', method= "D1",
                  formula = fev1_change ~ factor(work_cat1))

ols_p$RR_model
ols_p$multiparm

#Cadmium Exposure
ols_p <- psfmi_lm(data=comb_imp5, nimp = 20, impvar = '.imp', method= "D1",
                  formula = fev1_change ~ cadmium1)

ols_p$RR_model
ols_p$multiparm

#Silica Exposure
ols_p <- psfmi_lm(data=comb_imp5, nimp = 20, impvar = '.imp', method= "D1",
                  formula = fev1_change ~ silica1)

ols_p$RR_model
ols_p$multiparm

#Diesel Exhaust Exposure
ols_p <- psfmi_lm(data=comb_imp5, nimp = 20, impvar = '.imp', method= "D1",
                  formula = fev1_change ~ diesel_exh1)

ols_p$RR_model
ols_p$multiparm

#Welding Fume Exposure
ols_p <- psfmi_lm(data=comb_imp5, nimp = 20, impvar = '.imp', method= "D1",
                  formula = fev1_change ~ welding_fume1)

ols_p$RR_model
ols_p$multiparm

#Age at hire
ols_p <- psfmi_lm(data=comb_imp5, nimp = 20, impvar = '.imp', method= "D1",
                  formula = fev1_change ~ age_hire)

ols_p$RR_model
ols_p$multiparm

#FEV1 at initial
ols_p <- psfmi_lm(data=comb_imp5, nimp = 20, impvar = '.imp', method= "D1",
                  formula = fev1_change ~ fev1)

ols_p$RR_model
ols_p$multiparm


#MI
ols_p <- psfmi_lm(data=comb_imp5, nimp = 20, impvar = '.imp', method= "D1",
                  formula = fev1_change ~ heart_attack_h)

ols_p$RR_model
ols_p$multiparm

#Cornary Artery Disease
ols_p <- psfmi_lm(data=comb_imp5, nimp = 20, impvar = '.imp', method= "D1",
                  formula = fev1_change ~ cor_art_disease_h)

ols_p$RR_model
ols_p$multiparm

#Hypertension
ols_p <- psfmi_lm(data=comb_imp5, nimp = 20, impvar = '.imp', method= "D1",
                  formula = fev1_change ~ hypertension_h)

ols_p$RR_model
ols_p$multiparm

#Stroke
ols_p <- psfmi_lm(data=comb_imp5, nimp = 20, impvar = '.imp', method= "D1",
                  formula = fev1_change ~ stroke_h)

ols_p$RR_model
ols_p$multiparm

#Underweight
ols_p <- psfmi_lm(data=comb_imp5, nimp = 20, impvar = '.imp', method= "D1",
                  formula = fev1_change ~ underweight)

ols_p$RR_model
ols_p$multiparm

#Overweight
ols_p <- psfmi_lm(data=comb_imp5, nimp = 20, impvar = '.imp', method= "D1",
                  formula = fev1_change ~ over_obese)

ols_p$RR_model
ols_p$multiparm

#Kidney Problems
ols_p <- psfmi_lm(data=comb_imp5, nimp = 20, impvar = '.imp', method= "D1",
                  formula = fev1_change ~ kidney_prob_h)

ols_p$RR_model
ols_p$multiparm

#Lung cancer
ols_p <- psfmi_lm(data=comb_imp5, nimp = 20, impvar = '.imp', method= "D1",
                  formula = fev1_change ~ lung_h)

ols_p$RR_model
ols_p$multiparm

#Non-pulmonary cancer
ols_p <- psfmi_lm(data=comb_imp5, nimp = 20, impvar = '.imp', method= "D1",
                  formula = fev1_change ~ non_lung_cancer_h)

ols_p$RR_model
ols_p$multiparm

#Asthma
ols_p <- psfmi_lm(data=comb_imp5, nimp = 20, impvar = '.imp', method= "D1",
                  formula = fev1_change ~ asthma_h)

ols_p$RR_model
ols_p$multiparm

#RA
ols_p <- psfmi_lm(data=comb_imp5, nimp = 20, impvar = '.imp', method= "D1",
                  formula = fev1_change ~ ra_h)

ols_p$RR_model
ols_p$multiparm

#Anemia
ols_p <- psfmi_lm(data=comb_imp5, nimp = 20, impvar = '.imp', method= "D1",
                  formula = fev1_change ~ anemia_h)

ols_p$RR_model
ols_p$multiparm


##### Clustering Data #####
#Importing the data sets with clustering labels
c_imp1 <- read.csv('Y:/Center for Epidemiologic Research/EpiSurv/AshleyG/SaraH/Dissertation/Lung Function Changes/Data Files/Individual Imputed Datasets with Clusters/Imp Dataset 1.csv',
                   header=T)

c_imp2 <- read.csv('Y:/Center for Epidemiologic Research/EpiSurv/AshleyG/SaraH/Dissertation/Lung Function Changes/Data Files/Individual Imputed Datasets with Clusters/Imp Dataset 2.csv',
                   header=T)

c_imp3 <- read.csv('Y:/Center for Epidemiologic Research/EpiSurv/AshleyG/SaraH/Dissertation/Lung Function Changes/Data Files/Individual Imputed Datasets with Clusters/Imp Dataset 3.csv',
                   header=T)

c_imp4 <- read.csv('Y:/Center for Epidemiologic Research/EpiSurv/AshleyG/SaraH/Dissertation/Lung Function Changes/Data Files/Individual Imputed Datasets with Clusters/Imp Dataset 4.csv',
                   header=T)

c_imp5 <- read.csv('Y:/Center for Epidemiologic Research/EpiSurv/AshleyG/SaraH/Dissertation/Lung Function Changes/Data Files/Individual Imputed Datasets with Clusters/Imp Dataset 5.csv',
                   header=T)

c_imp6 <- read.csv('Y:/Center for Epidemiologic Research/EpiSurv/AshleyG/SaraH/Dissertation/Lung Function Changes/Data Files/Individual Imputed Datasets with Clusters/Imp Dataset 6.csv',
                   header=T)

c_imp7 <- read.csv('Y:/Center for Epidemiologic Research/EpiSurv/AshleyG/SaraH/Dissertation/Lung Function Changes/Data Files/Individual Imputed Datasets with Clusters/Imp Dataset 7.csv',
                   header=T)

c_imp8 <- read.csv('Y:/Center for Epidemiologic Research/EpiSurv/AshleyG/SaraH/Dissertation/Lung Function Changes/Data Files/Individual Imputed Datasets with Clusters/Imp Dataset 8.csv',
                   header=T)

c_imp9 <- read.csv('Y:/Center for Epidemiologic Research/EpiSurv/AshleyG/SaraH/Dissertation/Lung Function Changes/Data Files/Individual Imputed Datasets with Clusters/Imp Dataset 9.csv',
                   header=T)

c_imp10 <- read.csv('Y:/Center for Epidemiologic Research/EpiSurv/AshleyG/SaraH/Dissertation/Lung Function Changes/Data Files/Individual Imputed Datasets with Clusters/Imp Dataset 10.csv',
                    header=T)

c_imp11 <- read.csv('Y:/Center for Epidemiologic Research/EpiSurv/AshleyG/SaraH/Dissertation/Lung Function Changes/Data Files/Individual Imputed Datasets with Clusters/Imp Dataset 11.csv',
                    header=T)

c_imp12 <- read.csv('Y:/Center for Epidemiologic Research/EpiSurv/AshleyG/SaraH/Dissertation/Lung Function Changes/Data Files/Individual Imputed Datasets with Clusters/Imp Dataset 12.csv',
                    header=T)

c_imp13 <- read.csv('Y:/Center for Epidemiologic Research/EpiSurv/AshleyG/SaraH/Dissertation/Lung Function Changes/Data Files/Individual Imputed Datasets with Clusters/Imp Dataset 13.csv',
                    header=T)

c_imp14 <- read.csv('Y:/Center for Epidemiologic Research/EpiSurv/AshleyG/SaraH/Dissertation/Lung Function Changes/Data Files/Individual Imputed Datasets with Clusters/Imp Dataset 14.csv',
                    header=T)

c_imp15 <- read.csv('Y:/Center for Epidemiologic Research/EpiSurv/AshleyG/SaraH/Dissertation/Lung Function Changes/Data Files/Individual Imputed Datasets with Clusters/Imp Dataset 15.csv',
                    header=T)

c_imp16 <- read.csv('Y:/Center for Epidemiologic Research/EpiSurv/AshleyG/SaraH/Dissertation/Lung Function Changes/Data Files/Individual Imputed Datasets with Clusters/Imp Dataset 16.csv',
                    header=T)

c_imp17 <- read.csv('Y:/Center for Epidemiologic Research/EpiSurv/AshleyG/SaraH/Dissertation/Lung Function Changes/Data Files/Individual Imputed Datasets with Clusters/Imp Dataset 17.csv',
                    header=T)

c_imp18 <- read.csv('Y:/Center for Epidemiologic Research/EpiSurv/AshleyG/SaraH/Dissertation/Lung Function Changes/Data Files/Individual Imputed Datasets with Clusters/Imp Dataset 18.csv',
                    header=T)

c_imp19 <- read.csv('Y:/Center for Epidemiologic Research/EpiSurv/AshleyG/SaraH/Dissertation/Lung Function Changes/Data Files/Individual Imputed Datasets with Clusters/Imp Dataset 19.csv',
                    header=T)

c_imp20 <- read.csv('Y:/Center for Epidemiologic Research/EpiSurv/AshleyG/SaraH/Dissertation/Lung Function Changes/Data Files/Individual Imputed Datasets with Clusters/Imp Dataset 20.csv',
                    header=T)


################# Data Cleaning for Clusters #################
#Selecting on the values required for merging
cimp1<- c_imp1 %>%
  select(c(.imp, .id, IDhc4))

cimp2<- c_imp2 %>%
  select(c(.imp, .id, IDhc4))

cimp3<- c_imp3 %>%
  select(c(.imp, .id, IDhc4))

cimp4<- c_imp4 %>%
  select(c(.imp, .id, IDhc4))

cimp5<- c_imp5 %>%
  select(c(.imp, .id, IDhc4))

cimp6<- c_imp6 %>%
  select(c(.imp, .id, IDhc4))

cimp7<- c_imp7 %>%
  select(c(.imp, .id, IDhc4))

cimp8<- c_imp8 %>%
  select(c(.imp, .id, IDhc4))

cimp9<- c_imp9 %>%
  select(c(.imp, .id, IDhc4))

cimp10<- c_imp10 %>%
  select(c(.imp, .id, IDhc4))

cimp11<- c_imp11 %>%
  select(c(.imp, .id, IDhc4))

cimp12<- c_imp12 %>%
  select(c(.imp, .id, IDhc4))

cimp13<- c_imp13 %>%
  select(c(.imp, .id, IDhc4))

cimp14<- c_imp14 %>%
  select(c(.imp, .id, IDhc4))

cimp15<- c_imp15 %>%
  select(c(.imp, .id, IDhc4))

cimp16<- c_imp16 %>%
  select(c(.imp, .id, IDhc4))

cimp17<- c_imp17 %>%
  select(c(.imp, .id, IDhc4))

cimp18<- c_imp18 %>%
  select(c(.imp, .id, IDhc4))

cimp19<- c_imp19 %>%
  select(c(.imp, .id, IDhc4))

cimp20<- c_imp20 %>%
  select(c(.imp, .id, IDhc4))


##### Merging & Reformatting #####

copd_imp1 <- subset(comb_imp5, .imp == 1)
copd_cluster_imp1 <- merge(copd_imp1, cimp1, by='.id')
copd_cluster_imp1$IDhc4f = as.factor(copd_cluster_imp1$IDhc4)

copd_imp2 <- subset(comb_imp5, .imp == 2)
copd_cluster_imp2 <- merge(copd_imp2, cimp2, by='.id')
copd_cluster_imp2$IDhc4f = as.factor(copd_cluster_imp2$IDhc4)

copd_imp3 <- subset(comb_imp5, .imp == 3)
copd_cluster_imp3 <- merge(copd_imp3, cimp3, by='.id')
copd_cluster_imp3$IDhc4f = as.factor(copd_cluster_imp3$IDhc4)

copd_imp4 <- subset(comb_imp5, .imp == 4)
copd_cluster_imp4 <- merge(copd_imp4, cimp4, by='.id')
copd_cluster_imp4$IDhc4f = as.factor(copd_cluster_imp4$IDhc4)

copd_imp5 <- subset(comb_imp5, .imp == 5)
copd_cluster_imp5 <- merge(copd_imp5, cimp5, by='.id')
copd_cluster_imp5$IDhc4f = as.factor(copd_cluster_imp5$IDhc4)

copd_imp6 <- subset(comb_imp5, .imp == 6)
copd_cluster_imp6 <- merge(copd_imp6, cimp6, by='.id')
copd_cluster_imp6$IDhc4f = as.factor(copd_cluster_imp6$IDhc4)

copd_imp7 <- subset(comb_imp5, .imp == 7)
copd_cluster_imp7 <- merge(copd_imp7, cimp7, by='.id')
copd_cluster_imp7$IDhc4f = as.factor(copd_cluster_imp7$IDhc4)

copd_imp8 <- subset(comb_imp5, .imp == 8)
copd_cluster_imp8 <- merge(copd_imp8, cimp8, by='.id')
copd_cluster_imp8$IDhc4f = as.factor(copd_cluster_imp8$IDhc4)

copd_imp9 <- subset(comb_imp5, .imp == 9)
copd_cluster_imp9 <- merge(copd_imp9, cimp9, by='.id')
copd_cluster_imp9$IDhc4f = as.factor(copd_cluster_imp9$IDhc4)

copd_imp10 <- subset(comb_imp5, .imp == 10)
copd_cluster_imp10 <- merge(copd_imp10, cimp10, by='.id')
copd_cluster_imp10$IDhc4f = as.factor(copd_cluster_imp10$IDhc4)

copd_imp11 <- subset(comb_imp5, .imp == 11)
copd_cluster_imp11 <- merge(copd_imp11, cimp11, by='.id')
copd_cluster_imp11$IDhc4f = as.factor(copd_cluster_imp11$IDhc4)

copd_imp12 <- subset(comb_imp5, .imp == 12)
copd_cluster_imp12 <- merge(copd_imp12, cimp12, by='.id')
copd_cluster_imp12$IDhc4f = as.factor(copd_cluster_imp12$IDhc4)

copd_imp13 <- subset(comb_imp5, .imp == 13)
copd_cluster_imp13 <- merge(copd_imp13, cimp13, by='.id')
copd_cluster_imp13$IDhc4f = as.factor(copd_cluster_imp13$IDhc4)

copd_imp14 <- subset(comb_imp5, .imp == 14)
copd_cluster_imp14 <- merge(copd_imp14, cimp14, by='.id')
copd_cluster_imp14$IDhc4f = as.factor(copd_cluster_imp14$IDhc4)

copd_imp15 <- subset(comb_imp5, .imp == 15)
copd_cluster_imp15 <- merge(copd_imp15, cimp15, by='.id')
copd_cluster_imp15$IDhc4f = as.factor(copd_cluster_imp15$IDhc4)

copd_imp16 <- subset(comb_imp5, .imp == 16)
copd_cluster_imp16 <- merge(copd_imp16, cimp16, by='.id')
copd_cluster_imp16$IDhc4f = as.factor(copd_cluster_imp16$IDhc4)

copd_imp17 <- subset(comb_imp5, .imp == 17)
copd_cluster_imp17 <- merge(copd_imp17, cimp17, by='.id')
copd_cluster_imp17$IDhc4f = as.factor(copd_cluster_imp17$IDhc4)

copd_imp18 <- subset(comb_imp5, .imp == 18)
copd_cluster_imp18 <- merge(copd_imp18, cimp18, by='.id')
copd_cluster_imp18$IDhc4f = as.factor(copd_cluster_imp18$IDhc4)

copd_imp19 <- subset(comb_imp5, .imp == 19)
copd_cluster_imp19 <- merge(copd_imp19, cimp19, by='.id')
copd_cluster_imp19$IDhc4f = as.factor(copd_cluster_imp19$IDhc4)

copd_imp20 <- subset(comb_imp5, .imp == 20)
copd_cluster_imp20 <- merge(copd_imp20, cimp20, by='.id')
copd_cluster_imp20$IDhc4f = as.factor(copd_cluster_imp20$IDhc4)

#### Bring Back together for variable selection ####
vselect <- rbind(copd_cluster_imp1, copd_cluster_imp2, copd_cluster_imp3, copd_cluster_imp4,
                 copd_cluster_imp5, copd_cluster_imp6, copd_cluster_imp7, copd_cluster_imp8, 
                 copd_cluster_imp9, copd_cluster_imp10, copd_cluster_imp11, copd_cluster_imp12,
                 copd_cluster_imp13, copd_cluster_imp14, copd_cluster_imp15, copd_cluster_imp16,
                 copd_cluster_imp17, copd_cluster_imp18, copd_cluster_imp19, copd_cluster_imp20)

#Now running the linear regression for associations

vselect2 <- vselect %>%
  rename(clust = IDhc4f)

#Pooled model - redo of clusters keep a cluster category for 9
library(psfmi)
ols_p <- psfmi_lm(data=vselect2, nimp = 20, impvar = '.imp.x', method= "D1",
                  formula = fev1_change ~ factor(clust))

ols_p$RR_model
ols_p$multiparm


############### Starting Initial RF for COPD only ############### 
##### RF COPD Only Dataset 1 #####
#Random sampling & creating testing & trainig data
smp_size1 <- floor(0.75*nrow(copd_cluster_imp1))

set.seed(1011)
train_ind1 <- sample(seq_len(nrow(copd_cluster_imp1)), size= smp_size1)

train1 <- copd_cluster_imp1[train_ind1, ] #n=576 
test1 <- copd_cluster_imp1[-train_ind1, ] #n=193

#Running RF
set.seed(135496)#Any number will work

rf1 <- train(fev1_change ~ age_exam + age_hire + sex1 + smoke20pks1 + freq_cough +
               short_breath + wheeze + other_breathing + doe_cat1 + welding_fume1 +
               fev1 + heart_attack_h + cor_art_disease_h + hypertension_h + stroke_h +
               kidney_prob_h + lung_h + non_lung_cancer_h + asthma_h + ra_h + anemia_h,
            data=train1,
            method= 'rf',
            metric="RMSE")

rf1$finalModel


#Variable Importance for training
var_imp_tr1 <- varImp(rf1, scale=FALSE)$importance
var_imp_tr1 <- data.frame(variables=row.names(var_imp_tr1), importance=var_imp_tr1$Overall)
var_imp_tr1$imp <- 1

head(var_imp_tr1)

plot(varImp(rf1, horizontal=T))


### Testing Results DF1 ###
#Fitting with testing - Getting RMSE
postResample(test1$fev1_change, predict(rf1,newdata=test1))

# Getting Prediced vs actual values
test1_results <- test1
test1_results$predict_fev1_change <- predict(rf1, newdata=test1)

#Creating scatter plot of predicted vs actual
ggplot(test1_results, aes(x=predict_fev1_change, y=fev1_change))+
  geom_point()+
  geom_smooth(method=lm)


##### RF COPD Only Dataset 2 #####
#Random sampling & creating testing & trainig data
smp_size2 <- floor(0.75*nrow(copd_cluster_imp2))

set.seed(1012)
train_ind2 <- sample(seq_len(nrow(copd_cluster_imp2)), size= smp_size2)

train2 <- copd_cluster_imp2[train_ind1, ] #n=576
test2 <- copd_cluster_imp2[-train_ind1, ] #n=193

#Running RF
set.seed(135488)#Any number will work

rf2 <- train(fev1_change ~ age_exam + age_hire + sex1 + smoke20pks1 + freq_cough +
               short_breath + wheeze + other_breathing + doe_cat1 + welding_fume1 +
               fev1 + heart_attack_h + cor_art_disease_h + hypertension_h + stroke_h +
               kidney_prob_h + lung_h + non_lung_cancer_h + asthma_h + ra_h + anemia_h,
             data=train2,
             method= 'rf',
             metric="RMSE")

rf2$finalModel


#Variable Importance for training
var_imp_tr2 <- varImp(rf2, scale=FALSE)$importance
var_imp_tr2 <- data.frame(variables=row.names(var_imp_tr2), importance=var_imp_tr2$Overall)
var_imp_tr2$imp <- 2

head(var_imp_tr2)

plot(varImp(rf2, horizontal=T))

### Testing Results DF2 ###
#Fitting with testing - Getting RMSE
postResample(test2$fev1_change, predict(rf2,newdata=test2))

##### RF COPD Only Dataset 3 #####
#Random sampling & creating testing & trainig data
smp_size3 <- floor(0.75*nrow(copd_cluster_imp3))

set.seed(11333)
train_ind3 <- sample(seq_len(nrow(copd_cluster_imp3)), size= smp_size3)

train3 <- copd_cluster_imp3[train_ind3, ] #n=576
test3 <- copd_cluster_imp3[-train_ind3, ] #n=193

#Running RF
set.seed(133333)#Any number will work

rf3 <- train(fev1_change ~ age_exam + age_hire + sex1 + smoke20pks1 + freq_cough +
               short_breath + wheeze + other_breathing + doe_cat1 + welding_fume1 +
               fev1 + heart_attack_h + cor_art_disease_h + hypertension_h + stroke_h +
               kidney_prob_h + lung_h + non_lung_cancer_h + asthma_h + ra_h + anemia_h,
             data=train3,
             method= 'rf',
             metric="RMSE")

rf3$finalModel


#Variable Importance for training
var_imp_tr3 <- varImp(rf3, scale=FALSE)$importance
var_imp_tr3 <- data.frame(variables=row.names(var_imp_tr3), importance=var_imp_tr3$Overall)
var_imp_tr3$imp <- 3

head(var_imp_tr3)

plot(varImp(rf3, horizontal=T))

### Testing Results DF3 ###
#Fitting with testing - Getting RMSE
postResample(test3$fev1_change, predict(rf3,newdata=test3))

##### RF COPD Only Dataset 4 #####
#Random sampling & creating testing & trainig data
smp_size4 <- floor(0.75*nrow(copd_cluster_imp4))

set.seed(11444444)
train_ind4 <- sample(seq_len(nrow(copd_cluster_imp4)), size= smp_size4)

train4 <- copd_cluster_imp4[train_ind4, ] #n=576
test4 <- copd_cluster_imp4[-train_ind4, ] #n=193

#Running RF
set.seed(13444444)#Any number will work

rf4 <- train(fev1_change ~ age_exam + age_hire + sex1 + smoke20pks1 + freq_cough +
               short_breath + wheeze + other_breathing + doe_cat1 + welding_fume1 +
               fev1 + heart_attack_h + cor_art_disease_h + hypertension_h + stroke_h +
               kidney_prob_h + lung_h + non_lung_cancer_h + asthma_h + ra_h + anemia_h,
             data=train4,
             method= 'rf',
             metric="RMSE")

rf4$finalModel


#Variable Importance for training
var_imp_tr4 <- varImp(rf4, scale=FALSE)$importance
var_imp_tr4 <- data.frame(variables=row.names(var_imp_tr4), importance=var_imp_tr4$Overall)
var_imp_tr4$imp <- 4

head(var_imp_tr4)

plot(varImp(rf4, horizontal=T))

### Testing Results DF4 ###
#Fitting with testing - Getting RMSE
postResample(test4$fev1_change, predict(rf4,newdata=test4))

##### RF COPD Only Dataset 5 #####
#Random sampling & creating testing & trainig data
smp_size5 <- floor(0.75*nrow(copd_cluster_imp5))

set.seed(114555555)
train_ind5 <- sample(seq_len(nrow(copd_cluster_imp5)), size= smp_size5)

train5 <- copd_cluster_imp5[train_ind5, ] #n=576 
test5 <- copd_cluster_imp5[-train_ind5, ] #n=193

#Running RF
set.seed(1555555)#Any number will work

rf5 <- train(fev1_change ~ age_exam + age_hire + sex1 + smoke20pks1 + freq_cough +
               short_breath + wheeze + other_breathing + doe_cat1 + welding_fume1 +
               fev1 + heart_attack_h + cor_art_disease_h + hypertension_h + stroke_h +
               kidney_prob_h + lung_h + non_lung_cancer_h + asthma_h + ra_h + anemia_h,
             data=train5,
             method= 'rf',
             metric="RMSE")

rf5$finalModel


#Variable Importance for training
var_imp_tr5 <- varImp(rf5, scale=FALSE)$importance
var_imp_tr5 <- data.frame(variables=row.names(var_imp_tr5), importance=var_imp_tr5$Overall)
var_imp_tr5$imp <- 5

head(var_imp_tr5)

plot(varImp(rf5, horizontal=T))

### Testing Results DF5 ###
#Fitting with testing - Getting RMSE
postResample(test5$fev1_change, predict(rf5,newdata=test5))


##### RF COPD Only Dataset 6 #####
#Random sampling & creating testing & trainig data
smp_size6 <- floor(0.75*nrow(copd_cluster_imp6))

set.seed(114656)
train_ind6 <- sample(seq_len(nrow(copd_cluster_imp6)), size= smp_size6)

train6 <- copd_cluster_imp6[train_ind6, ] #n=576 
test6 <- copd_cluster_imp6[-train_ind6, ] #n=193

#Running RF
set.seed(156666)#Any number will work

rf6 <- train(fev1_change ~ age_exam + age_hire + sex1 + smoke20pks1 + freq_cough +
               short_breath + wheeze + other_breathing + doe_cat1 + welding_fume1 +
               fev1 + heart_attack_h + cor_art_disease_h + hypertension_h + stroke_h +
               kidney_prob_h + lung_h + non_lung_cancer_h + asthma_h +ra_h + anemia_h,
             data=train6,
             method= 'rf',
             metric="RMSE")

rf6$finalModel


#Variable Importance for training
var_imp_tr6 <- varImp(rf6, scale=FALSE)$importance
var_imp_tr6 <- data.frame(variables=row.names(var_imp_tr6), importance=var_imp_tr6$Overall)
var_imp_tr6$imp <- 6

head(var_imp_tr6)

plot(varImp(rf6, horizontal=T))

### Testing Results DF6 ###
#Fitting with testing - Getting RMSE
postResample(test6$fev1_change, predict(rf6,newdata=test6))


##### RF COPD Only Dataset 7 #####
#Random sampling & creating testing & trainig data
smp_size7 <- floor(0.75*nrow(copd_cluster_imp7))

set.seed(17538)
train_ind7 <- sample(seq_len(nrow(copd_cluster_imp7)), size= smp_size7)

train7 <- copd_cluster_imp7[train_ind7, ] #n=576
test7 <- copd_cluster_imp7[-train_ind7, ] #n=193

#Running RF
set.seed(1777777)#Any number will work

rf7 <- train(fev1_change ~ age_exam + age_hire + sex1 + smoke20pks1 + freq_cough +
               short_breath + wheeze + other_breathing + doe_cat1 + welding_fume1 +
               fev1 + heart_attack_h + cor_art_disease_h + hypertension_h + stroke_h +
               kidney_prob_h + lung_h + non_lung_cancer_h + asthma_h + ra_h + anemia_h,
             data=train7,
             method= 'rf',
             metric="RMSE")

rf7$finalModel


#Variable Importance for training
var_imp_tr7 <- varImp(rf7, scale=FALSE)$importance
var_imp_tr7 <- data.frame(variables=row.names(var_imp_tr7), importance=var_imp_tr7$Overall)
var_imp_tr7$imp <- 7

head(var_imp_tr7)

plot(varImp(rf7, horizontal=T))

### Testing Results DF7 ###
#Fitting with testing - Getting RMSE
postResample(test7$fev1_change, predict(rf7,newdata=test7))


##### RF COPD Only Dataset 8 #####
#Random sampling & creating testing & trainig data
smp_size8 <- floor(0.75*nrow(copd_cluster_imp8))

set.seed(188888)
train_ind8 <- sample(seq_len(nrow(copd_cluster_imp8)), size= smp_size8)

train8 <- copd_cluster_imp8[train_ind8, ] #n=576 
test8 <- copd_cluster_imp8[-train_ind8, ] #n=193

#Running RF
set.seed(17888561)#Any number will work

rf8 <- train(fev1_change ~ age_exam + age_hire + sex1 + smoke20pks1 + freq_cough +
               short_breath + wheeze + other_breathing + doe_cat1 + welding_fume1 +
               fev1 + heart_attack_h + cor_art_disease_h + hypertension_h + stroke_h +
               kidney_prob_h + lung_h + non_lung_cancer_h + asthma_h + ra_h + anemia_h,
             data=train8,
             method= 'rf',
             metric="RMSE")

rf8$finalModel


#Variable Importance for training
var_imp_tr8 <- varImp(rf8, scale=FALSE)$importance
var_imp_tr8 <- data.frame(variables=row.names(var_imp_tr8), importance=var_imp_tr8$Overall)
var_imp_tr8$imp <- 8

head(var_imp_tr8)

plot(varImp(rf8, horizontal=T))

### Testing Results DF8 ###
#Fitting with testing - Getting RMSE
postResample(test8$fev1_change, predict(rf8,newdata=test8))

##### RF COPD Only Dataset 9 #####
#Random sampling & creating testing & trainig data
smp_size9 <- floor(0.75*nrow(copd_cluster_imp9))

set.seed(999999)
train_ind9 <- sample(seq_len(nrow(copd_cluster_imp9)), size= smp_size9)

train9 <- copd_cluster_imp9[train_ind9, ] #n=576
test9 <- copd_cluster_imp9[-train_ind9, ] #n=193

#Running RF
set.seed(9999659)#Any number will work

rf9 <- train(fev1_change ~ age_exam + age_hire + sex1 + smoke20pks1 + freq_cough +
               short_breath + wheeze + other_breathing + doe_cat1 + welding_fume1 +
               fev1 + heart_attack_h + cor_art_disease_h + hypertension_h + stroke_h +
               kidney_prob_h + lung_h + non_lung_cancer_h + asthma_h + ra_h + anemia_h,
             data=train9,
             method= 'rf',
             metric="RMSE")

rf9$finalModel


#Variable Importance for training
var_imp_tr9 <- varImp(rf9, scale=FALSE)$importance
var_imp_tr9 <- data.frame(variables=row.names(var_imp_tr9), importance=var_imp_tr9$Overall)
var_imp_tr9$imp <- 9

head(var_imp_tr9)

plot(varImp(rf9, horizontal=T))

### Testing Results DF9 ###
#Fitting with testing - Getting RMSE
postResample(test9$fev1_change, predict(rf9,newdata=test9))

##### RF COPD Only Dataset 10 #####
#Random sampling & creating testing & trainig data
smp_size10 <- floor(0.75*nrow(copd_cluster_imp10))

set.seed(991232309)
train_ind10 <- sample(seq_len(nrow(copd_cluster_imp10)), size= smp_size10)

train10 <- copd_cluster_imp10[train_ind10, ] #n=576 
test10 <- copd_cluster_imp10[-train_ind10, ] #n=193

#Running RF
set.seed(11225438)#Any number will work

rf10 <- train(fev1_change ~ age_exam + age_hire + sex1 + smoke20pks1 + freq_cough +
               short_breath + wheeze + other_breathing + doe_cat1 + welding_fume1 +
               fev1 + heart_attack_h + cor_art_disease_h + hypertension_h + stroke_h +
               kidney_prob_h + lung_h + non_lung_cancer_h + asthma_h + ra_h + anemia_h,
             data=train10,
             method= 'rf',
             metric="RMSE")

rf10$finalModel


#Variable Importance for training
var_imp_tr10 <- varImp(rf10, scale=FALSE)$importance
var_imp_tr10 <- data.frame(variables=row.names(var_imp_tr10), importance=var_imp_tr10$Overall)
var_imp_tr10$imp <- 10

head(var_imp_tr10)

plot(varImp(rf10, horizontal=T))

### Testing Results DF10 ###
#Fitting with testing - Getting RMSE
postResample(test10$fev1_change, predict(rf10,newdata=test10))


##### RF COPD Only Dataset 11 #####
#Random sampling & creating testing & trainig data
smp_size11 <- floor(0.75*nrow(copd_cluster_imp11))

set.seed(235462)
train_ind11 <- sample(seq_len(nrow(copd_cluster_imp11)), size= smp_size11)

train11 <- copd_cluster_imp11[train_ind11, ] #n=576 
test11 <- copd_cluster_imp11[-train_ind11, ] #n=193

#Running RF
set.seed(532448)#Any number will work

rf11 <- train(fev1_change ~ age_exam + age_hire + sex1 + smoke20pks1 + freq_cough +
                short_breath + wheeze + other_breathing + doe_cat1 + welding_fume1 +
                fev1 + heart_attack_h + cor_art_disease_h + hypertension_h + stroke_h +
                kidney_prob_h + lung_h + non_lung_cancer_h + asthma_h + ra_h + anemia_h,
              data=train11,
              method= 'rf',
              metric="RMSE")

rf11$finalModel


#Variable Importance for training
var_imp_tr11 <- varImp(rf11, scale=FALSE)$importance
var_imp_tr11 <- data.frame(variables=row.names(var_imp_tr11), importance=var_imp_tr11$Overall)
var_imp_tr11$imp <- 11

head(var_imp_tr11)

plot(varImp(rf11, horizontal=T))

### Testing Results DF11 ###
#Fitting with testing - Getting RMSE
postResample(test11$fev1_change, predict(rf11,newdata=test11))


##### RF COPD Only Dataset 12 #####
#Random sampling & creating testing & trainig data
smp_size12 <- floor(0.75*nrow(copd_cluster_imp12))

set.seed(2562888)
train_ind12 <- sample(seq_len(nrow(copd_cluster_imp12)), size= smp_size12)

train12 <- copd_cluster_imp12[train_ind12, ] #n=576 
test12 <- copd_cluster_imp12[-train_ind12, ] #n=193

#Running RF
set.seed(2222555)#Any number will work

rf12 <- train(fev1_change ~ age_exam + age_hire + sex1 + smoke20pks1 + freq_cough +
                short_breath + wheeze + other_breathing + doe_cat1 + welding_fume1 +
                fev1 + heart_attack_h + cor_art_disease_h + hypertension_h + stroke_h +
                kidney_prob_h + lung_h + non_lung_cancer_h + asthma_h + ra_h + anemia_h,
              data=train12,
              method= 'rf',
              metric="RMSE")

rf12$finalModel


#Variable Importance for training
var_imp_tr12 <- varImp(rf12, scale=FALSE)$importance
var_imp_tr12 <- data.frame(variables=row.names(var_imp_tr12), importance=var_imp_tr12$Overall)
var_imp_tr12$imp <- 12

head(var_imp_tr12)

plot(varImp(rf12, horizontal=T))

### Testing Results DF12 ###
#Fitting with testing - Getting RMSE
postResample(test12$fev1_change, predict(rf12,newdata=test12))


##### RF COPD Only Dataset 13 #####
#Random sampling & creating testing & trainig data
smp_size13 <- floor(0.75*nrow(copd_cluster_imp13))

set.seed(33335382)
train_ind13 <- sample(seq_len(nrow(copd_cluster_imp13)), size= smp_size13)

train13 <- copd_cluster_imp13[train_ind13, ] #n=576
test13 <- copd_cluster_imp13[-train_ind13, ] #n=193

#Running RF
set.seed(3333855)#Any number will work

rf13 <- train(fev1_change ~ age_exam + age_hire + sex1 + smoke20pks1 + freq_cough +
                short_breath + wheeze + other_breathing + doe_cat1 + welding_fume1 +
                fev1 + heart_attack_h + cor_art_disease_h + hypertension_h + stroke_h +
                kidney_prob_h + lung_h + non_lung_cancer_h + asthma_h + ra_h + anemia_h,
              data=train13,
              method= 'rf',
              metric="RMSE")

rf13$finalModel


#Variable Importance for training
var_imp_tr13 <- varImp(rf13, scale=FALSE)$importance
var_imp_tr13 <- data.frame(variables=row.names(var_imp_tr13), importance=var_imp_tr13$Overall)
var_imp_tr13$imp <- 13

head(var_imp_tr13)

plot(varImp(rf13, horizontal=T))

### Testing Results DF13 ###
#Fitting with testing - Getting RMSE
postResample(test13$fev1_change, predict(rf13,newdata=test13))


##### RF COPD Only Dataset 14 #####
#Random sampling & creating testing & trainig data
smp_size14 <- floor(0.75*nrow(copd_cluster_imp14))

set.seed(14141414)
train_ind14 <- sample(seq_len(nrow(copd_cluster_imp14)), size= smp_size14)

train14 <- copd_cluster_imp14[train_ind14, ] #n=576 
test14 <- copd_cluster_imp14[-train_ind14, ] #n=193

#Running RF
set.seed(35635)#Any number will work

rf14 <- train(fev1_change ~ age_exam + age_hire + sex1 + smoke20pks1 + freq_cough +
                short_breath + wheeze + other_breathing + doe_cat1 + welding_fume1 +
                fev1 + heart_attack_h + cor_art_disease_h + hypertension_h + stroke_h +
                kidney_prob_h + lung_h + non_lung_cancer_h + asthma_h + ra_h + anemia_h,
              data=train14,
              method= 'rf',
              metric="RMSE")

rf14$finalModel


#Variable Importance for training
var_imp_tr14 <- varImp(rf14, scale=FALSE)$importance
var_imp_tr14 <- data.frame(variables=row.names(var_imp_tr14), importance=var_imp_tr14$Overall)
var_imp_tr14$imp <- 14

head(var_imp_tr14)

plot(varImp(rf14, horizontal=T))

### Testing Results DF14 ###
#Fitting with testing - Getting RMSE
postResample(test14$fev1_change, predict(rf14,newdata=test14))


##### RF COPD Only Dataset 15 #####
#Random sampling & creating testing & trainig data
smp_size15 <- floor(0.75*nrow(copd_cluster_imp15))

set.seed(15151515)
train_ind15 <- sample(seq_len(nrow(copd_cluster_imp15)), size= smp_size15)

train15 <- copd_cluster_imp15[train_ind15, ] #n=576 
test15 <- copd_cluster_imp15[-train_ind15, ] #n=193

#Running RF
set.seed(35)#Any number will work

rf15 <- train(fev1_change ~ age_exam + age_hire + sex1 + smoke20pks1 + freq_cough +
                short_breath + wheeze + other_breathing + doe_cat1 + welding_fume1 +
                fev1 + heart_attack_h + cor_art_disease_h + hypertension_h + stroke_h +
                kidney_prob_h + lung_h + non_lung_cancer_h + asthma_h + ra_h + anemia_h,
              data=train15,
              method= 'rf',
              metric="RMSE")

rf15$finalModel


#Variable Importance for training
var_imp_tr15 <- varImp(rf15, scale=FALSE)$importance
var_imp_tr15 <- data.frame(variables=row.names(var_imp_tr15), importance=var_imp_tr15$Overall)
var_imp_tr15$imp <- 15

head(var_imp_tr15)
plot(varImp(rf15, horizontal=T))

### Testing Results DF15 ###
#Fitting with testing - Getting RMSE
postResample(test15$fev1_change, predict(rf15,newdata=test15))

##### RF COPD Only Dataset 16 #####
#Random sampling & creating testing & trainig data
smp_size16 <- floor(0.75*nrow(copd_cluster_imp16))

set.seed(16)
train_ind16 <- sample(seq_len(nrow(copd_cluster_imp16)), size= smp_size16)

train16 <- copd_cluster_imp16[train_ind16, ] #n=576 
test16 <- copd_cluster_imp16[-train_ind16, ] #n=193

#Running RF
set.seed(3)#Any number will work

rf16 <- train(fev1_change ~ age_exam + age_hire + sex1 + smoke20pks1 + freq_cough +
                short_breath + wheeze + other_breathing + doe_cat1 + welding_fume1 +
                fev1 + heart_attack_h + cor_art_disease_h + hypertension_h + stroke_h +
                kidney_prob_h + lung_h + non_lung_cancer_h + asthma_h + ra_h + anemia_h,
              data=train16,
              method= 'rf',
              metric="RMSE")

rf16$finalModel


#Variable Importance for training
var_imp_tr16 <- varImp(rf16, scale=FALSE)$importance
var_imp_tr16 <- data.frame(variables=row.names(var_imp_tr16), importance=var_imp_tr16$Overall)
var_imp_tr16$imp <- 16

head(var_imp_tr16)
plot(varImp(rf16, horizontal=T))

### Testing Results DF16 ###
#Fitting with testing - Getting RMSE
postResample(test16$fev1_change, predict(rf16,newdata=test16))


##### RF COPD Only Dataset 17 #####
#Random sampling & creating testing & trainig data
smp_size17 <- floor(0.75*nrow(copd_cluster_imp17))

set.seed(17)
train_ind17 <- sample(seq_len(nrow(copd_cluster_imp17)), size= smp_size17)

train17 <- copd_cluster_imp17[train_ind16, ] #n=576 
test17 <- copd_cluster_imp17[-train_ind16, ] #n=193

#Running RF
set.seed(37)#Any number will work

rf17 <- train(fev1_change ~ age_exam + age_hire + sex1 + smoke20pks1 + freq_cough +
                short_breath + wheeze + other_breathing + doe_cat1 + welding_fume1 +
                fev1 + heart_attack_h + cor_art_disease_h + hypertension_h + stroke_h +
                kidney_prob_h + lung_h + non_lung_cancer_h + asthma_h + ra_h + anemia_h,
              data=train17,
              method= 'rf',
              metric="RMSE")

rf17$finalModel


#Variable Importance for training
var_imp_tr17 <- varImp(rf17, scale=FALSE)$importance
var_imp_tr17 <- data.frame(variables=row.names(var_imp_tr17), importance=var_imp_tr17$Overall)
var_imp_tr17$imp <- 17

head(var_imp_tr17)
plot(varImp(rf17, horizontal=T))

### Testing Results DF17 ###
#Fitting with testing - Getting RMSE
postResample(test17$fev1_change, predict(rf17,newdata=test17))


##### RF COPD Only Dataset 18 #####
#Random sampling & creating testing & trainig data
smp_size18 <- floor(0.75*nrow(copd_cluster_imp18))

set.seed(18)
train_ind18 <- sample(seq_len(nrow(copd_cluster_imp18)), size= smp_size18)

train18 <- copd_cluster_imp17[train_ind18, ] #n=576 
test18 <- copd_cluster_imp17[-train_ind18, ] #n=193

#Running RF
set.seed(38)#Any number will work

rf18 <- train(fev1_change ~ age_exam + age_hire + sex1 + smoke20pks1 + freq_cough +
                short_breath + wheeze + other_breathing + doe_cat1 + welding_fume1 +
                fev1 + heart_attack_h + cor_art_disease_h + hypertension_h + stroke_h +
                kidney_prob_h + lung_h + non_lung_cancer_h + asthma_h + ra_h + anemia_h,
              data=train18,
              method= 'rf',
              metric="RMSE")

rf18$finalModel


#Variable Importance for training
var_imp_tr18 <- varImp(rf18, scale=FALSE)$importance
var_imp_tr18 <- data.frame(variables=row.names(var_imp_tr18), importance=var_imp_tr18$Overall)
var_imp_tr18$imp <- 18

head(var_imp_tr18)
plot(varImp(rf18, horizontal=T))

### Testing Results DF18 ###
#Fitting with testing - Getting RMSE
postResample(test18$fev1_change, predict(rf18,newdata=test18))


##### RF COPD Only Dataset 19 #####
#Random sampling & creating testing & trainig data
smp_size19 <- floor(0.75*nrow(copd_cluster_imp19))

set.seed(19)
train_ind19 <- sample(seq_len(nrow(copd_cluster_imp19)), size= smp_size19)

train19 <- copd_cluster_imp19[train_ind19, ] #n=576 
test19 <- copd_cluster_imp19[-train_ind19, ] #n=193

#Running RF
set.seed(995)#Any number will work

rf19 <- train(fev1_change ~ age_exam + age_hire + sex1 + smoke20pks1 + freq_cough +
                short_breath + wheeze + other_breathing + doe_cat1 + welding_fume1 +
                fev1 + heart_attack_h + cor_art_disease_h + hypertension_h + stroke_h +
                kidney_prob_h + lung_h + non_lung_cancer_h + asthma_h + ra_h + anemia_h,
              data=train19,
              method= 'rf',
              metric="RMSE")

rf19$finalModel


#Variable Importance for training
var_imp_tr19 <- varImp(rf19, scale=FALSE)$importance
var_imp_tr19 <- data.frame(variables=row.names(var_imp_tr19), importance=var_imp_tr19$Overall)
var_imp_tr19$imp <- 19

head(var_imp_tr19)

### Testing Results DF19 ###
#Fitting with testing - Getting RMSE
postResample(test19$fev1_change, predict(rf19,newdata=test19))

##### RF COPD Only Dataset 20 #####
#Random sampling & creating testing & trainig data
smp_size20 <- floor(0.75*nrow(copd_cluster_imp20))

set.seed(20)
train_ind20 <- sample(seq_len(nrow(copd_cluster_imp20)), size= smp_size20)

train20 <- copd_cluster_imp20[train_ind20, ] #n=576 
test20 <- copd_cluster_imp20[-train_ind20, ] #n=193

#Running RF
set.seed(2010)#Any number will work

rf20 <- train(fev1_change ~ age_exam + age_hire + sex1 + smoke20pks1 + freq_cough +
                short_breath + wheeze + other_breathing + doe_cat1 + welding_fume1 +
                fev1 + heart_attack_h + cor_art_disease_h + hypertension_h + stroke_h +
                kidney_prob_h + lung_h + non_lung_cancer_h + asthma_h + ra_h + anemia_h,
              data=train20,
              method= 'rf',
              metric="RMSE")

rf20$finalModel


#Variable Importance for training
var_imp_tr20 <- varImp(rf20, scale=FALSE)$importance
var_imp_tr20 <- data.frame(variables=row.names(var_imp_tr20), importance=var_imp_tr20$Overall)
var_imp_tr20$imp <- 20

head(var_imp_tr20)
plot(varImp(rf20, horizontal=T))

### Testing Results DF20 ###
#Fitting with testing - Getting RMSE
postResample(test20$fev1_change, predict(rf20,newdata=test20))

##### Descriptive Stats on variable importance
reg_varimp <- rbind(var_imp_tr1, var_imp_tr2, var_imp_tr3, var_imp_tr4, var_imp_tr5,
                    var_imp_tr6, var_imp_tr7, var_imp_tr8, var_imp_tr9, var_imp_tr10,
                    var_imp_tr11, var_imp_tr12, var_imp_tr13, var_imp_tr14, var_imp_tr15,
                    var_imp_tr16, var_imp_tr17, var_imp_tr18, var_imp_tr19, var_imp_tr20)


tab1 <- reg_varimp %>% 
  group_by(variables) %>%
  summarize(mean = mean(importance),
            median = median(importance),
            minium = min(importance),
            p25 = quantile(importance, probs = 0.25),
            p75 = quantile(importance, probs = 0.75),
            maxium = max(importance))


write.csv(tab1,
          'Y:/Center for Epidemiologic Research/EpiSurv/AshleyG/SaraH/Dissertation/Lung Function Changes/Result Tables/Random Forest Variable Importance Descriptive/Regression Random Forest Variable Importance_25jan25.csv',
          na= '',
          row.names= F)


#####################################################################################
#####################################################################################
# For classification problem - doing decline or no decline
# Instead of OLS for selection - doing logistic regression for selection
library(psfmi)

#age at exam
or_p <- psfmi_lr(data=comb_imp5, nimp = 20, impvar = '.imp', method= "D1",
                  formula = fev1_decline ~ age_exam)

or_p$RR_model
or_p$multiparm

#Time between exams
or_p <- psfmi_lr(data=comb_imp5, nimp = 20, impvar = '.imp', method= "D1",
                  formula = fev1_decline ~ extime)

or_p$RR_model
or_p$multiparm

#Race
or_p <- psfmi_lr(data=comb_imp5, nimp = 20, impvar = '.imp', method= "D1",
                  formula = fev1_decline ~ race1)

or_p$RR_model
or_p$multiparm

#Sex
or_p <- psfmi_lr(data=comb_imp5, nimp = 20, impvar = '.imp', method= "D1",
                  formula = fev1_decline ~ sex1)

or_p$RR_model
or_p$multiparm

#Smoking Status
or_p <- psfmi_lr(data=comb_imp5, nimp = 20, impvar = '.imp', method= "D1",
                  formula = fev1_decline ~ smoke20pks1)

or_p$RR_model
or_p$multiparm

#Frequent Cough
or_p <- psfmi_lr(data=comb_imp5, nimp = 20, impvar = '.imp', method= "D1",
                  formula = fev1_decline ~ freq_cough)

or_p$RR_model
or_p$multiparm

#Shortness of Breath
or_p <- psfmi_lr(data=comb_imp5, nimp = 20, impvar = '.imp', method= "D1",
                  formula = fev1_decline ~ short_breath)

or_p$RR_model
or_p$multiparm

#Wheezing
or_p <- psfmi_lr(data=comb_imp5, nimp = 20, impvar = '.imp', method= "D1",
                  formula = fev1_decline ~ wheeze)

or_p$RR_model
or_p$multiparm

#Other breathing problems
or_p <- psfmi_lr(data=comb_imp5, nimp = 20, impvar = '.imp', method= "D1",
                  formula = fev1_decline ~ other_breathing)

or_p$RR_model
or_p$multiparm

#DOE Category
or_p <- psfmi_lr(data=comb_imp5, nimp = 20, impvar = '.imp', method= "D1",
                  formula = fev1_decline ~ factor(doe_cat1))

or_p$RR_model
or_p$multiparm

#Work Duration 
or_p <- psfmi_lr(data=comb_imp5, nimp = 20, impvar = '.imp', method= "D1",
                  formula = fev1_decline ~ factor(work_cat1))

or_p$RR_model
or_p$multiparm

#Cadmium Exposure
or_p <- psfmi_lr(data=comb_imp5, nimp = 20, impvar = '.imp', method= "D1",
                  formula = fev1_decline ~ cadmium1)

or_p$RR_model
or_p$multiparm

#Silica Exposure
or_p <- psfmi_lr(data=comb_imp5, nimp = 20, impvar = '.imp', method= "D1",
                  formula = fev1_decline ~ silica1)

or_p$RR_model
or_p$multiparm

#Diesel Exhaust Exposure
or_p <- psfmi_lr(data=comb_imp5, nimp = 20, impvar = '.imp', method= "D1",
                  formula = fev1_decline ~ diesel_exh1)

or_p$RR_model
or_p$multiparm

#Welding Fume Exposure
or_p <- psfmi_lr(data=comb_imp5, nimp = 20, impvar = '.imp', method= "D1",
                  formula = fev1_decline ~ welding_fume1)

or_p$RR_model
or_p$multiparm

#Age at hire
or_p <- psfmi_lr(data=comb_imp5, nimp = 20, impvar = '.imp', method= "D1",
                  formula = fev1_decline ~ age_hire)

or_p$RR_model
or_p$multiparm

#FEV1 at initial
or_p <- psfmi_lr(data=comb_imp5, nimp = 20, impvar = '.imp', method= "D1",
                  formula = fev1_decline ~ fev1)

or_p$RR_model
or_p$multiparm

#MI
or_p <- psfmi_lr(data=comb_imp5, nimp = 20, impvar = '.imp', method= "D1",
                  formula = fev1_decline ~ heart_attack_h)

or_p$RR_model
or_p$multiparm

#Cornary Artery Disease
or_p <- psfmi_lr(data=comb_imp5, nimp = 20, impvar = '.imp', method= "D1",
                  formula = fev1_decline ~ cor_art_disease_h)

or_p$RR_model
or_p$multiparm

#Hypertension
or_p <- psfmi_lr(data=comb_imp5, nimp = 20, impvar = '.imp', method= "D1",
                  formula = fev1_decline ~ hypertension_h)

or_p$RR_model
or_p$multiparm

#Stroke
or_p <- psfmi_lr(data=comb_imp5, nimp = 20, impvar = '.imp', method= "D1",
                  formula = fev1_decline ~ stroke_h)

or_p$RR_model
or_p$multiparm

#Underweight
or_p <- psfmi_lr(data=comb_imp5, nimp = 20, impvar = '.imp', method= "D1",
                  formula = fev1_decline ~ underweight)

or_p$RR_model
or_p$multiparm

#Overweight
or_p <- psfmi_lr(data=comb_imp5, nimp = 20, impvar = '.imp', method= "D1",
                  formula = fev1_decline ~ over_obese)

or_p$RR_model
or_p$multiparm

#Kidney Problems
or_p <- psfmi_lr(data=comb_imp5, nimp = 20, impvar = '.imp', method= "D1",
                  formula = fev1_decline ~ kidney_prob_h)

or_p$RR_model
or_p$multiparm

#Lung cancer
or_p <- psfmi_lr(data=comb_imp5, nimp = 20, impvar = '.imp', method= "D1",
                  formula = fev1_decline ~ lung_h)

or_p$RR_model
or_p$multiparm

#Non-pulmonary cancer
or_p <- psfmi_lr(data=comb_imp5, nimp = 20, impvar = '.imp', method= "D1",
                  formula = fev1_decline ~ non_lung_cancer_h)

or_p$RR_model
or_p$multiparm

#Asthma
or_p <- psfmi_lr(data=comb_imp5, nimp = 20, impvar = '.imp', method= "D1",
                  formula = fev1_decline ~ asthma_h)

or_p$RR_model
or_p$multiparm

#RA
or_p <- psfmi_lr(data=comb_imp5, nimp = 20, impvar = '.imp', method= "D1",
                 formula = fev1_decline ~ ra_h)

or_p$RR_model
or_p$multiparm

#anemia
or_p <- psfmi_lr(data=comb_imp5, nimp = 20, impvar = '.imp', method= "D1",
                 formula = fev1_decline ~ anemia_h)

or_p$RR_model
or_p$multiparm

#Cluster
or_p <- psfmi_lr(data=vselect2, nimp = 20, impvar = '.imp.x', method= "D1",
                 formula = fev1_decline ~ factor(clust))

or_p$RR_model
or_p$multiparm


############### Starting Initial RF for COPD only - Classification ############### 
##### RF COPD Only Dataset 1 #####
#Random sampling & creating testing & trainig data
smp_size1 <- floor(0.75*nrow(copd_cluster_imp1))

set.seed(1)
train_ind1 <- sample(seq_len(nrow(copd_cluster_imp1)), size= smp_size1)

train1 <- copd_cluster_imp1[train_ind1, ] #n=576 
test1 <- copd_cluster_imp1[-train_ind1, ] #n=193


#Running RF
set.seed(11)#Any number will work

rf1 <- train(factor(fev1_decline) ~ age_exam + age_hire + fev1 + sex1 + smoke20pks1 + 
               freq_cough + short_breath + wheeze + other_breathing + silica1 +
               welding_fume1 + work_cat1 +  heart_attack_h + cor_art_disease_h + 
               hypertension_h + over_obese + kidney_prob_h + lung_h + 
               non_lung_cancer_h + asthma_h + ra_h + anemia_h,
             data=train1,
             method= 'rf',
             metric = 'Accuracy')

rf1$finalModel

#Variable Importance for training
var_imp_tr1 <- varImp(rf1, scale=FALSE)$importance
var_imp_tr1 <- data.frame(variables=row.names(var_imp_tr1), importance=var_imp_tr1$Overall)
var_imp_tr1$imp <- 1

head(var_imp_tr1)

plot(varImp(rf1, horizontal=T))


### Testing Results DF1 ###
#Fitting with testing - Getting RMSE
postResample(factor(test1$fev1_decline), predict(rf1,newdata=test1))

p1 <- predict(rf1, test1)
confusionMatrix(p1, factor(test1$fev1_decline), positive='1')

#confusionMatrix(rf1, factor(test1$fev1_decline))


##### RF COPD Only Dataset 2 #####
#Random sampling & creating testing & trainig data
smp_size2 <- floor(0.75*nrow(copd_cluster_imp2))

set.seed(12)
train_ind2 <- sample(seq_len(nrow(copd_cluster_imp2)), size= smp_size2)

train2 <- copd_cluster_imp2[train_ind2, ] #n=576 
test2 <- copd_cluster_imp2[-train_ind2, ] #n=193


#Running RF
set.seed(112)#Any number will work

rf2 <- train(factor(fev1_decline) ~ age_exam + age_hire + fev1 + sex1 + smoke20pks1 + 
               freq_cough + short_breath + wheeze + other_breathing + silica1 +
               welding_fume1 + work_cat1 +  heart_attack_h + cor_art_disease_h + 
               hypertension_h + over_obese + kidney_prob_h + lung_h + 
               non_lung_cancer_h + asthma_h + ra_h + anemia_h,
             data=train2,
             method= 'rf',
             metric = 'Accuracy')

rf2$finalModel

#Variable Importance for training
var_imp_tr2 <- varImp(rf2, scale=FALSE)$importance
var_imp_tr2 <- data.frame(variables=row.names(var_imp_tr2), importance=var_imp_tr2$Overall)
var_imp_tr2$imp <- 2

head(var_imp_tr2)

plot(varImp(rf2, horizontal=T))


### Testing Results DF2 ###
#Fitting with testing - Getting RMSE
postResample(factor(test2$fev1_decline), predict(rf2,newdata=test2))

p2 <- predict(rf2, test2)
confusionMatrix(p2, factor(test2$fev1_decline), positive='1')


##### RF COPD Only Dataset 3 #####
#Random sampling & creating testing & trainig data
smp_size3 <- floor(0.75*nrow(copd_cluster_imp3))

set.seed(123)
train_ind3 <- sample(seq_len(nrow(copd_cluster_imp3)), size= smp_size3)

train3 <- copd_cluster_imp3[train_ind3, ] #n=576 
test3 <- copd_cluster_imp3[-train_ind3, ] #n=193


#Running RF
set.seed(1123)#Any number will work

rf3 <- train(factor(fev1_decline) ~ age_exam + age_hire + fev1 + sex1 + smoke20pks1 + 
               freq_cough + short_breath + wheeze + other_breathing + silica1 +
               welding_fume1 + work_cat1 +  heart_attack_h + cor_art_disease_h + 
               hypertension_h + over_obese + kidney_prob_h + lung_h + 
               non_lung_cancer_h + asthma_h + ra_h + anemia_h,
             data=train3,
             method= 'rf',
             metric = 'Accuracy')

rf3$finalModel

#Variable Importance for training
var_imp_tr3 <- varImp(rf3, scale=FALSE)$importance
var_imp_tr3 <- data.frame(variables=row.names(var_imp_tr3), importance=var_imp_tr3$Overall)
var_imp_tr3$imp <- 3

head(var_imp_tr3)

plot(varImp(rf3, horizontal=T))


### Testing Results DF3 ###
#Fitting with testing - Getting RMSE
postResample(factor(test3$fev1_decline), predict(rf3,newdata=test3))

p3 <- predict(rf3, test3)
confusionMatrix(p3, factor(test3$fev1_decline), positive='1')


##### RF COPD Only Dataset 4 #####
#Random sampling & creating testing & trainig data
smp_size4 <- floor(0.75*nrow(copd_cluster_imp4))

set.seed(1234)
train_ind4 <- sample(seq_len(nrow(copd_cluster_imp4)), size= smp_size4)

train4 <- copd_cluster_imp4[train_ind4, ] #n=576 
test4 <- copd_cluster_imp4[-train_ind4, ] #n=193


#Running RF
set.seed(11234)#Any number will work

rf4 <- train(factor(fev1_decline) ~ age_exam + age_hire + fev1 + sex1 + smoke20pks1 + 
               freq_cough + short_breath + wheeze + other_breathing + silica1 +
               welding_fume1 + work_cat1 +  heart_attack_h + cor_art_disease_h + 
               hypertension_h + over_obese + kidney_prob_h + lung_h + 
               non_lung_cancer_h + asthma_h + ra_h + anemia_h,
             data=train4,
             method= 'rf',
             metric = 'Accuracy')

rf4$finalModel

#Variable Importance for training
var_imp_tr4 <- varImp(rf4, scale=FALSE)$importance
var_imp_tr4 <- data.frame(variables=row.names(var_imp_tr4), importance=var_imp_tr4$Overall)
var_imp_tr4$imp <- 4

head(var_imp_tr4)

plot(varImp(rf4, horizontal=T))


### Testing Results DF4 ###
#Fitting with testing - Getting RMSE
postResample(factor(test4$fev1_decline), predict(rf4,newdata=test4))

p4 <- predict(rf4, test4)
confusionMatrix(p4, factor(test4$fev1_decline), positive='1')


##### RF COPD Only Dataset 5 #####
#Random sampling & creating testing & trainig data
smp_size5 <- floor(0.75*nrow(copd_cluster_imp5))

set.seed(12345)
train_ind5 <- sample(seq_len(nrow(copd_cluster_imp5)), size= smp_size5)

train5 <- copd_cluster_imp5[train_ind5, ] #n=576 
test5 <- copd_cluster_imp5[-train_ind5, ] #n=193


#Running RF
set.seed(112345)#Any number will work

rf5 <- train(factor(fev1_decline) ~ age_exam + age_hire + fev1 + sex1 + smoke20pks1 + 
               freq_cough + short_breath + wheeze + other_breathing + silica1 +
               welding_fume1 + work_cat1 +  heart_attack_h + cor_art_disease_h + 
               hypertension_h + over_obese + kidney_prob_h + lung_h + 
               non_lung_cancer_h + asthma_h + ra_h + anemia_h,
             data=train5,
             method= 'rf',
             metric = 'Accuracy')

rf5$finalModel

#Variable Importance for training
var_imp_tr5 <- varImp(rf5, scale=FALSE)$importance
var_imp_tr5 <- data.frame(variables=row.names(var_imp_tr5), importance=var_imp_tr5$Overall)
var_imp_tr5$imp <- 5

head(var_imp_tr5)

plot(varImp(rf5, horizontal=T))


### Testing Results DF5 ###
#Fitting with testing - Getting RMSE
postResample(factor(test5$fev1_decline), predict(rf5,newdata=test5))

p5 <- predict(rf5, test5)
confusionMatrix(p5, factor(test5$fev1_decline), positive='1')

##### RF COPD Only Dataset 6 #####
#Random sampling & creating testing & trainig data
smp_size6 <- floor(0.75*nrow(copd_cluster_imp6))

set.seed(6)
train_ind6 <- sample(seq_len(nrow(copd_cluster_imp6)), size= smp_size6)

train6 <- copd_cluster_imp6[train_ind6, ] #n=576 
test6 <- copd_cluster_imp6[-train_ind6, ] #n=193


#Running RF
set.seed(66)#Any number will work

rf6 <- train(factor(fev1_decline) ~ age_exam + age_hire + fev1 + sex1 + smoke20pks1 + 
               freq_cough + short_breath + wheeze + other_breathing + silica1 +
               welding_fume1 + work_cat1 +  heart_attack_h + cor_art_disease_h + 
               hypertension_h + over_obese + kidney_prob_h + lung_h + 
               non_lung_cancer_h + asthma_h + ra_h + anemia_h,
             data=train6,
             method= 'rf',
             metric = 'Accuracy')

rf6$finalModel

#Variable Importance for training
var_imp_tr6 <- varImp(rf6, scale=FALSE)$importance
var_imp_tr6 <- data.frame(variables=row.names(var_imp_tr6), importance=var_imp_tr6$Overall)
var_imp_tr6$imp <- 6

head(var_imp_tr6)

plot(varImp(rf6, horizontal=T))


### Testing Results DF6 ###
#Fitting with testing - Getting RMSE
postResample(factor(test6$fev1_decline), predict(rf6,newdata=test6))

p6 <- predict(rf6, test6)
confusionMatrix(p6, factor(test6$fev1_decline), positive='1')


##### RF COPD Only Dataset 7 #####
#Random sampling & creating testing & trainig data
smp_size7 <- floor(0.75*nrow(copd_cluster_imp7))

set.seed(67)
train_ind7 <- sample(seq_len(nrow(copd_cluster_imp7)), size= smp_size7)

train7 <- copd_cluster_imp7[train_ind7, ] #n=576 
test7 <- copd_cluster_imp7[-train_ind7, ] #n=193


#Running RF
set.seed(667)#Any number will work

rf7 <- train(factor(fev1_decline) ~ age_exam + age_hire + fev1 + sex1 + smoke20pks1 + 
               freq_cough + short_breath + wheeze + other_breathing + silica1 +
               welding_fume1 + work_cat1 +  heart_attack_h + cor_art_disease_h + 
               hypertension_h + over_obese + kidney_prob_h + lung_h + 
               non_lung_cancer_h + asthma_h + ra_h + anemia_h,
             data=train7,
             method= 'rf',
             metric = 'Accuracy')

rf7$finalModel

#Variable Importance for training
var_imp_tr7 <- varImp(rf7, scale=FALSE)$importance
var_imp_tr7 <- data.frame(variables=row.names(var_imp_tr7), importance=var_imp_tr7$Overall)
var_imp_tr7$imp <- 7

head(var_imp_tr7)

plot(varImp(rf7, horizontal=T))


### Testing Results DF7 ###
#Fitting with testing - Getting RMSE
postResample(factor(test7$fev1_decline), predict(rf7,newdata=test7))

p7 <- predict(rf7, test7)
confusionMatrix(p7, factor(test7$fev1_decline), positive='1')


##### RF COPD Only Dataset 8 #####
#Random sampling & creating testing & trainig data
smp_size8 <- floor(0.75*nrow(copd_cluster_imp8))

set.seed(678)
train_ind8 <- sample(seq_len(nrow(copd_cluster_imp8)), size= smp_size8)

train8 <- copd_cluster_imp8[train_ind8, ] #n=576 
test8 <- copd_cluster_imp8[-train_ind8, ] #n=193


#Running RF
set.seed(6678)#Any number will work

rf8 <- train(factor(fev1_decline) ~ age_exam + age_hire + fev1 + sex1 + smoke20pks1 + 
               freq_cough + short_breath + wheeze + other_breathing + silica1 +
               welding_fume1 + work_cat1 +  heart_attack_h + cor_art_disease_h + 
               hypertension_h + over_obese + kidney_prob_h + lung_h + 
               non_lung_cancer_h + asthma_h + ra_h + anemia_h,
             data=train8,
             method= 'rf',
             metric = 'Accuracy')

rf8$finalModel

#Variable Importance for training
var_imp_tr8 <- varImp(rf8, scale=FALSE)$importance
var_imp_tr8 <- data.frame(variables=row.names(var_imp_tr8), importance=var_imp_tr8$Overall)
var_imp_tr8$imp <- 8

head(var_imp_tr8)

plot(varImp(rf8, horizontal=T))


### Testing Results DF8 ###
#Fitting with testing - Getting RMSE
postResample(factor(test8$fev1_decline), predict(rf8,newdata=test8))

p8 <- predict(rf8, test8)
confusionMatrix(p8, factor(test8$fev1_decline), positive='1')


##### RF COPD Only Dataset 9 #####
#Random sampling & creating testing & trainig data
smp_size9 <- floor(0.75*nrow(copd_cluster_imp9))

set.seed(6789)
train_ind9 <- sample(seq_len(nrow(copd_cluster_imp9)), size= smp_size9)

train9 <- copd_cluster_imp9[train_ind9, ] #n=576 
test9 <- copd_cluster_imp9[-train_ind9, ] #n=193


#Running RF
set.seed(66789)#Any number will work

rf9 <- train(factor(fev1_decline) ~ age_exam + age_hire + fev1 + sex1 + smoke20pks1 + 
               freq_cough + short_breath + wheeze + other_breathing + silica1 +
               welding_fume1 + work_cat1 +  heart_attack_h + cor_art_disease_h + 
               hypertension_h + over_obese + kidney_prob_h + lung_h + 
               non_lung_cancer_h + asthma_h + ra_h + anemia_h,
             data=train9,
             method= 'rf',
             metric = 'Accuracy')

rf9$finalModel

#Variable Importance for training
var_imp_tr9 <- varImp(rf9, scale=FALSE)$importance
var_imp_tr9 <- data.frame(variables=row.names(var_imp_tr9), importance=var_imp_tr9$Overall)
var_imp_tr9$imp <- 9

head(var_imp_tr9)

plot(varImp(rf9, horizontal=T))


### Testing Results DF9 ###
#Fitting with testing - Getting RMSE
postResample(factor(test9$fev1_decline), predict(rf9,newdata=test9))

p9 <- predict(rf9, test9)
confusionMatrix(p9, factor(test9$fev1_decline), positive='1')


##### RF COPD Only Dataset 10 #####
#Random sampling & creating testing & trainig data
smp_size10 <- floor(0.75*nrow(copd_cluster_imp10))

set.seed(10)
train_ind10 <- sample(seq_len(nrow(copd_cluster_imp10)), size= smp_size10)

train10 <- copd_cluster_imp10[train_ind10, ] #n=576 
test10 <- copd_cluster_imp10[-train_ind10, ] #n=193


#Running RF
set.seed(110)#Any number will work

rf10 <- train(factor(fev1_decline) ~ age_exam + age_hire + fev1 + sex1 + smoke20pks1 + 
               freq_cough + short_breath + wheeze + other_breathing + silica1 +
               welding_fume1 + work_cat1 +  heart_attack_h + cor_art_disease_h + 
               hypertension_h + over_obese + kidney_prob_h + lung_h + 
               non_lung_cancer_h + asthma_h + ra_h + anemia_h,
             data=train10,
             method= 'rf',
             metric = 'Accuracy')

rf10$finalModel

#Variable Importance for training
var_imp_tr10 <- varImp(rf10, scale=FALSE)$importance
var_imp_tr10 <- data.frame(variables=row.names(var_imp_tr10), importance=var_imp_tr10$Overall)
var_imp_tr10$imp <- 10

head(var_imp_tr10)

plot(varImp(rf10, horizontal=T))


### Testing Results DF10 ###
#Fitting with testing - Getting RMSE
postResample(factor(test10$fev1_decline), predict(rf10,newdata=test10))

p10 <- predict(rf10, test10)
confusionMatrix(p10, factor(test10$fev1_decline), positive='1')


##### RF COPD Only Dataset 11 #####
#Random sampling & creating testing & trainig data
smp_size11 <- floor(0.75*nrow(copd_cluster_imp11))

set.seed(101)
train_ind11 <- sample(seq_len(nrow(copd_cluster_imp11)), size= smp_size11)

train11 <- copd_cluster_imp11[train_ind11, ] #n=576 
test11 <- copd_cluster_imp11[-train_ind11, ] #n=193


#Running RF
set.seed(1101)#Any number will work

rf11 <- train(factor(fev1_decline) ~ age_exam + age_hire + fev1 + sex1 + smoke20pks1 + 
                freq_cough + short_breath + wheeze + other_breathing + silica1 +
                welding_fume1 + work_cat1 +  heart_attack_h + cor_art_disease_h + 
                hypertension_h + over_obese + kidney_prob_h + lung_h + 
                non_lung_cancer_h + asthma_h + ra_h + anemia_h,
              data=train11,
              method= 'rf',
              metric = 'Accuracy')

rf11$finalModel

#Variable Importance for training
var_imp_tr11 <- varImp(rf11, scale=FALSE)$importance
var_imp_tr11 <- data.frame(variables=row.names(var_imp_tr11), importance=var_imp_tr11$Overall)
var_imp_tr11$imp <- 11

head(var_imp_tr11)

plot(varImp(rf11, horizontal=T))


### Testing Results DF11 ###
#Fitting with testing - Getting RMSE
postResample(factor(test11$fev1_decline), predict(rf11,newdata=test11))

p11 <- predict(rf11, test11)
confusionMatrix(p11, factor(test11$fev1_decline), positive='1')


##### RF COPD Only Dataset 12 #####
#Random sampling & creating testing & trainig data
smp_size12 <- floor(0.75*nrow(copd_cluster_imp12))

set.seed(1012)
train_ind12 <- sample(seq_len(nrow(copd_cluster_imp12)), size= smp_size12)

train12 <- copd_cluster_imp12[train_ind12, ] #n=576 
test12 <- copd_cluster_imp12[-train_ind12, ] #n=193


#Running RF
set.seed(11012)#Any number will work

rf12 <- train(factor(fev1_decline) ~ age_exam + age_hire + fev1 + sex1 + smoke20pks1 + 
                freq_cough + short_breath + wheeze + other_breathing + silica1 +
                welding_fume1 + work_cat1 +  heart_attack_h + cor_art_disease_h + 
                hypertension_h + over_obese + kidney_prob_h + lung_h + 
                non_lung_cancer_h + asthma_h + ra_h + anemia_h,
              data=train12,
              method= 'rf',
              metric = 'Accuracy')

rf12$finalModel

#Variable Importance for training
var_imp_tr12 <- varImp(rf12, scale=FALSE)$importance
var_imp_tr12 <- data.frame(variables=row.names(var_imp_tr12), importance=var_imp_tr12$Overall)
var_imp_tr12$imp <- 12

head(var_imp_tr12)

plot(varImp(rf12, horizontal=T))


### Testing Results DF12 ###
#Fitting with testing - Getting RMSE
postResample(factor(test12$fev1_decline), predict(rf12,newdata=test12))

p12 <- predict(rf12, test12)
confusionMatrix(p12, factor(test12$fev1_decline), positive='1')


##### RF COPD Only Dataset 13 #####
#Random sampling & creating testing & trainig data
smp_size13 <- floor(0.75*nrow(copd_cluster_imp13))

set.seed(10123)
train_ind13 <- sample(seq_len(nrow(copd_cluster_imp13)), size= smp_size13)

train13 <- copd_cluster_imp13[train_ind13, ] #n=576 
test13 <- copd_cluster_imp13[-train_ind13, ] #n=193


#Running RF
set.seed(110123)#Any number will work

rf13 <- train(factor(fev1_decline) ~ age_exam + age_hire + fev1 + sex1 + smoke20pks1 + 
                freq_cough + short_breath + wheeze + other_breathing + silica1 +
                welding_fume1 + work_cat1 +  heart_attack_h + cor_art_disease_h + 
                hypertension_h + over_obese + kidney_prob_h + lung_h + 
                non_lung_cancer_h + asthma_h + ra_h + anemia_h,
              data=train13,
              method= 'rf',
              metric = 'Accuracy')

rf13$finalModel

#Variable Importance for training
var_imp_tr13 <- varImp(rf13, scale=FALSE)$importance
var_imp_tr13 <- data.frame(variables=row.names(var_imp_tr13), importance=var_imp_tr13$Overall)
var_imp_tr13$imp <- 13

head(var_imp_tr13)

plot(varImp(rf13, horizontal=T))


### Testing Results DF13 ###
#Fitting with testing - Getting RMSE
postResample(factor(test13$fev1_decline), predict(rf13,newdata=test13))

p13 <- predict(rf13, test13)
confusionMatrix(p13, factor(test13$fev1_decline), positive='1')


##### RF COPD Only Dataset 14 #####
#Random sampling & creating testing & trainig data
smp_size14 <- floor(0.75*nrow(copd_cluster_imp14))

set.seed(101234)
train_ind14 <- sample(seq_len(nrow(copd_cluster_imp14)), size= smp_size14)

train14 <- copd_cluster_imp14[train_ind14, ] #n=576 
test14 <- copd_cluster_imp14[-train_ind14, ] #n=193


#Running RF
set.seed(1101234)#Any number will work

rf14 <- train(factor(fev1_decline) ~ age_exam + age_hire + fev1 + sex1 + smoke20pks1 + 
                freq_cough + short_breath + wheeze + other_breathing + silica1 +
                welding_fume1 + work_cat1 +  heart_attack_h + cor_art_disease_h + 
                hypertension_h + over_obese + kidney_prob_h + lung_h + 
                non_lung_cancer_h + asthma_h + ra_h + anemia_h,
              data=train14,
              method= 'rf',
              metric = 'Accuracy')

rf14$finalModel

#Variable Importance for training
var_imp_tr14 <- varImp(rf14, scale=FALSE)$importance
var_imp_tr14 <- data.frame(variables=row.names(var_imp_tr14), importance=var_imp_tr14$Overall)
var_imp_tr14$imp <- 14

head(var_imp_tr14)

plot(varImp(rf14, horizontal=T))


### Testing Results DF14 ###
#Fitting with testing - Getting RMSE
postResample(factor(test14$fev1_decline), predict(rf14,newdata=test14))

p14 <- predict(rf14, test14)
confusionMatrix(p14, factor(test14$fev1_decline), positive='1')


##### RF COPD Only Dataset 15 #####
#Random sampling & creating testing & trainig data
smp_size15 <- floor(0.75*nrow(copd_cluster_imp15))

set.seed(1012345)
train_ind15 <- sample(seq_len(nrow(copd_cluster_imp15)), size= smp_size15)

train15 <- copd_cluster_imp15[train_ind15, ] #n=576 
test15 <- copd_cluster_imp15[-train_ind15, ] #n=193


#Running RF
set.seed(11012345)#Any number will work

rf15 <- train(factor(fev1_decline) ~ age_exam + age_hire + fev1 + sex1 + smoke20pks1 + 
                freq_cough + short_breath + wheeze + other_breathing + silica1 +
                welding_fume1 + work_cat1 +  heart_attack_h + cor_art_disease_h + 
                hypertension_h + over_obese + kidney_prob_h + lung_h + 
                non_lung_cancer_h + asthma_h + ra_h + anemia_h,
              data=train15,
              method= 'rf',
              metric = 'Accuracy')

rf15$finalModel

#Variable Importance for training
var_imp_tr15 <- varImp(rf15, scale=FALSE)$importance
var_imp_tr15 <- data.frame(variables=row.names(var_imp_tr15), importance=var_imp_tr15$Overall)
var_imp_tr15$imp <- 15

head(var_imp_tr15)

plot(varImp(rf15, horizontal=T))


### Testing Results DF15 ###
#Fitting with testing - Getting RMSE
postResample(factor(test15$fev1_decline), predict(rf15,newdata=test15))

p15 <- predict(rf15, test15)
confusionMatrix(p15, factor(test15$fev1_decline), positive='1')


##### RF COPD Only Dataset 16 #####
#Random sampling & creating testing & trainig data
smp_size16 <- floor(0.75*nrow(copd_cluster_imp16))

set.seed(16)
train_ind16 <- sample(seq_len(nrow(copd_cluster_imp16)), size= smp_size16)

train16 <- copd_cluster_imp16[train_ind16, ] #n=576 
test16 <- copd_cluster_imp16[-train_ind16, ] #n=193


#Running RF
set.seed(116)#Any number will work

rf16 <- train(factor(fev1_decline) ~ age_exam + age_hire + fev1 + sex1 + smoke20pks1 + 
                freq_cough + short_breath + wheeze + other_breathing + silica1 +
                welding_fume1 + work_cat1 +  heart_attack_h + cor_art_disease_h + 
                hypertension_h + over_obese + kidney_prob_h + lung_h + 
                non_lung_cancer_h + asthma_h + ra_h + anemia_h,
              data=train16,
              method= 'rf',
              metric = 'Accuracy')

rf16$finalModel

#Variable Importance for training
var_imp_tr16 <- varImp(rf16, scale=FALSE)$importance
var_imp_tr16 <- data.frame(variables=row.names(var_imp_tr16), importance=var_imp_tr16$Overall)
var_imp_tr16$imp <- 16

head(var_imp_tr16)

plot(varImp(rf16, horizontal=T))


### Testing Results DF16 ###
#Fitting with testing - Getting RMSE
postResample(factor(test16$fev1_decline), predict(rf16,newdata=test16))

p16 <- predict(rf16, test16)
confusionMatrix(p16, factor(test16$fev1_decline), positive='1')


##### RF COPD Only Dataset 17 #####
#Random sampling & creating testing & trainig data
smp_size17 <- floor(0.75*nrow(copd_cluster_imp17))

set.seed(167)
train_ind17 <- sample(seq_len(nrow(copd_cluster_imp17)), size= smp_size17)

train17 <- copd_cluster_imp17[train_ind17, ] #n=576 
test17 <- copd_cluster_imp17[-train_ind17, ] #n=193


#Running RF
set.seed(1167)#Any number will work

rf17 <- train(factor(fev1_decline) ~ age_exam + age_hire + fev1 + sex1 + smoke20pks1 + 
                freq_cough + short_breath + wheeze + other_breathing + silica1 +
                welding_fume1 + work_cat1 +  heart_attack_h + cor_art_disease_h + 
                hypertension_h + over_obese + kidney_prob_h + lung_h + 
                non_lung_cancer_h + asthma_h + ra_h + anemia_h,
              data=train17,
              method= 'rf',
              metric = 'Accuracy')

rf17$finalModel

#Variable Importance for training
var_imp_tr17 <- varImp(rf17, scale=FALSE)$importance
var_imp_tr17 <- data.frame(variables=row.names(var_imp_tr17), importance=var_imp_tr17$Overall)
var_imp_tr17$imp <- 17

head(var_imp_tr17)

plot(varImp(rf17, horizontal=T))


### Testing Results DF17 ###
#Fitting with testing - Getting RMSE
postResample(factor(test17$fev1_decline), predict(rf17,newdata=test17))

p17 <- predict(rf17, test17)
confusionMatrix(p17, factor(test17$fev1_decline), positive='1')


##### RF COPD Only Dataset 18 #####
#Random sampling & creating testing & trainig data
smp_size18 <- floor(0.75*nrow(copd_cluster_imp18))

set.seed(1678)
train_ind18 <- sample(seq_len(nrow(copd_cluster_imp18)), size= smp_size18)

train18 <- copd_cluster_imp18[train_ind18, ] #n=576 
test18 <- copd_cluster_imp18[-train_ind18, ] #n=193


#Running RF
set.seed(11678)#Any number will work

rf18 <- train(factor(fev1_decline) ~ age_exam + age_hire + fev1 + sex1 + smoke20pks1 + 
                freq_cough + short_breath + wheeze + other_breathing + silica1 +
                welding_fume1 + work_cat1 +  heart_attack_h + cor_art_disease_h + 
                hypertension_h + over_obese + kidney_prob_h + lung_h + 
                non_lung_cancer_h + asthma_h + ra_h + anemia_h,
              data=train18,
              method= 'rf',
              metric = 'Accuracy')

rf18$finalModel

#Variable Importance for training
var_imp_tr18 <- varImp(rf18, scale=FALSE)$importance
var_imp_tr18 <- data.frame(variables=row.names(var_imp_tr18), importance=var_imp_tr18$Overall)
var_imp_tr18$imp <- 18

head(var_imp_tr18)

plot(varImp(rf18, horizontal=T))


### Testing Results DF18 ###
#Fitting with testing - Getting RMSE
postResample(factor(test18$fev1_decline), predict(rf18,newdata=test18))

p18 <- predict(rf18, test18)
confusionMatrix(p18, factor(test18$fev1_decline), positive='1')


##### RF COPD Only Dataset 19 #####
#Random sampling & creating testing & trainig data
smp_size19 <- floor(0.75*nrow(copd_cluster_imp19))

set.seed(16789)
train_ind19 <- sample(seq_len(nrow(copd_cluster_imp19)), size= smp_size19)

train19 <- copd_cluster_imp19[train_ind19, ] #n=576 
test19 <- copd_cluster_imp19[-train_ind19, ] #n=193


#Running RF
set.seed(116789)#Any number will work

rf19 <- train(factor(fev1_decline) ~ age_exam + age_hire + fev1 + sex1 + smoke20pks1 + 
                freq_cough + short_breath + wheeze + other_breathing + silica1 +
                welding_fume1 + work_cat1 +  heart_attack_h + cor_art_disease_h + 
                hypertension_h + over_obese + kidney_prob_h + lung_h + 
                non_lung_cancer_h + asthma_h + ra_h + anemia_h,
              data=train19,
              method= 'rf',
              metric = 'Accuracy')

rf19$finalModel

#Variable Importance for training
var_imp_tr19 <- varImp(rf19, scale=FALSE)$importance
var_imp_tr19 <- data.frame(variables=row.names(var_imp_tr19), importance=var_imp_tr19$Overall)
var_imp_tr19$imp <- 19

head(var_imp_tr19)

plot(varImp(rf19, horizontal=T))


### Testing Results DF19 ###
#Fitting with testing - Getting RMSE
postResample(factor(test19$fev1_decline), predict(rf19,newdata=test19))

p19 <- predict(rf19, test19)
confusionMatrix(p19, factor(test19$fev1_decline), positive='1')


##### RF COPD Only Dataset 20 #####
#Random sampling & creating testing & trainig data
smp_size20 <- floor(0.75*nrow(copd_cluster_imp20))

set.seed(20)
train_ind20 <- sample(seq_len(nrow(copd_cluster_imp20)), size= smp_size20)

train20 <- copd_cluster_imp20[train_ind20, ] #n=576 
test20 <- copd_cluster_imp20[-train_ind20, ] #n=193


#Running RF
set.seed(220)#Any number will work

rf20 <- train(factor(fev1_decline) ~ age_exam + age_hire + fev1 + sex1 + smoke20pks1 + 
                freq_cough + short_breath + wheeze + other_breathing + silica1 +
                welding_fume1 + work_cat1 +  heart_attack_h + cor_art_disease_h + 
                hypertension_h + over_obese + kidney_prob_h + lung_h + 
                non_lung_cancer_h + asthma_h + ra_h + anemia_h,
              data=train20,
              method= 'rf',
              metric = 'Accuracy')

rf20$finalModel

#Variable Importance for training
var_imp_tr20 <- varImp(rf20, scale=FALSE)$importance
var_imp_tr20 <- data.frame(variables=row.names(var_imp_tr20), importance=var_imp_tr20$Overall)
var_imp_tr20$imp <- 20

head(var_imp_tr20)

plot(varImp(rf20, horizontal=T))


### Testing Results DF20 ###
#Fitting with testing - Getting RMSE
postResample(factor(test20$fev1_decline), predict(rf20,newdata=test20))

p20 <- predict(rf20, test20)
confusionMatrix(p20, factor(test20$fev1_decline), positive='1')


##### Descriptive Stats on variable importance
reg_varimp <- rbind(var_imp_tr1, var_imp_tr2, var_imp_tr3, var_imp_tr4, var_imp_tr5,
                    var_imp_tr6, var_imp_tr7, var_imp_tr8, var_imp_tr9, var_imp_tr10,
                    var_imp_tr11, var_imp_tr12, var_imp_tr13, var_imp_tr14, var_imp_tr15,
                    var_imp_tr16, var_imp_tr17, var_imp_tr18, var_imp_tr19, var_imp_tr20)


tab1 <- reg_varimp %>% 
  group_by(variables) %>%
  summarize(mean = mean(importance),
            median = median(importance),
            minium = min(importance),
            p25 = quantile(importance, probs = 0.25),
            p75 = quantile(importance, probs = 0.75),
            maxium = max(importance))


write.csv(tab1,
          'Y:/Center for Epidemiologic Research/EpiSurv/AshleyG/SaraH/Dissertation/Lung Function Changes/Result Tables/Random Forest Variable Importance Descriptive/Classification Random Forest Variable Importance_25jan25.csv',
          na= '',
          row.names= F)
